# Supplementary material for: New Tricks with Old Dogs: Computational Identification and Experimental Validation of New miRNA–mRNA Regulation in hiPSC-CMs
Source: Biomedicines. 2022 Feb 6;10(2):391. doi: 10.3390/biomedicines10020391 (PMC8962266; doi:10.3390/biomedicines10020391)
Supplement: Supplementary file 1 [file biomedicines-10-00391-s001.zip]

Archive with 8 entries (8 files):
- biomedicines-1511417-supplementary Figures.pdf
- Table S1_hIPSC_differentiation_miRNAs.xlsx
- Table S2_hIPSC_Day30_Iso_miRNAs.xlsx
- Table S3_Global test for differentiation time course hiPSC-CM.xlsx
- Table S4_Global test for beta adrenergic stress.xlsx
- Table S5_Primer sequences.xlsx
- Table S6_miRNA mimics and inhibitors.xlsx
- Table S7_3UTR luciferase constructs.xlsx
