# Supplementary material for: New Tricks with Old Dogs: Computational Identification and Experimental Validation of New miRNA–mRNA Regulation in hiPSC-CMs
Source: Biomedicines. 2022 Feb 6;10(2):391. doi: 10.3390/biomedicines10020391 (PMC8962266; doi:10.3390/biomedicines10020391)
Supplement: Supplementary file 1 [file biomedicines-10-00391-s001.zip › Table S1_hIPSC_differentiation_miRNAs.xlsx]

## Sheet: Raw Counts
ID	mapping.d0_1.sorted.bam	mapping.d0_2.sorted.bam	mapping.d0_3.sorted.bam	mapping.d15_1.sorted.bam	mapping.d15_2.sorted.bam	mapping.d15_3.sorted.bam	mapping.d1_1.sorted.bam	mapping.d1_2.sorted.bam	mapping.d1_3.sorted.bam	mapping.d3_1.sorted.bam	mapping.d3_2.sorted.bam	mapping.d3_3.sorted.bam	mapping.d5_1.sorted.bam	mapping.d5_2.sorted.bam	mapping.d5_3.sorted.bam	mapping.d7_1.sorted.bam	mapping.d7_2.sorted.bam	mapping.d7_3.sorted.bam
hsa-miR-12136	114	80	84	144	115	133	32	26	62	39	34	37	80	41	30	243	49	112
hsa-miR-200b-5p	9	12	14	4	1	6	7	10	6	22	6	15	10	10	10	7	6	13
hsa-miR-200b-3p	2022	1712	2162	735	678	1042	1253	1196	1173	1886	1327	3151	2659	1884	2102	2319	2096	2913
hsa-miR-200a-5p	32	43	36	6	7	11	26	29	25	25	17	36	31	30	36	23	34	47
hsa-miR-200a-3p	542	400	397	207	297	509	331	342	400	657	463	1192	832	540	649	934	462	750
hsa-miR-429	274	218	198	99	119	186	139	150	157	261	175	437	314	210	224	321	183	283
hsa-miR-34a-3p	2	5	2	5	7	3	4	2	4	2	4	6	4	1	3	6	1	2
hsa-miR-34a-5p	380	318	264	502	537	851	360	387	492	387	306	545	453	170	181	672	440	720
hsa-miR-3675-5p	8	11	3	1	4	2	5	8	8	6	6	4	5	3	1	2	7	6
hsa-miR-1976	8	2	4	1	4	7	2	3	4	3	7	5	5	1	2	2	2	7
hsa-miR-30e-5p	16072	10614	8618	16229	22406	35901	6504	6150	7568	6476	6401	9530	9395	5848	5642	12455	6892	11528
hsa-miR-30e-3p	864	824	723	1680	1318	1731	420	453	515	388	329	547	707	446	426	742	953	1388
hsa-miR-30c-1-3p	20	23	35	45	31	41	19	31	19	34	12	25	31	16	14	18	29	31
hsa-miR-6733-5p	3	3	4	5	1	4	3	2	3	2	1	3	5	3	2	5	3	5
hsa-miR-101-5p	7	2	8	1	1	3	4	1	8	1	2	10	2	3	3	5	2	6
hsa-miR-3117-3p	4	1	0	3	4	14	0	2	0	1	2	0	2	2	0	10	3	8
hsa-miR-1262	0	0	0	7	4	10	1	2	2	2	0	6	7	4	6	2	6	4
hsa-miR-186-5p	2384	1664	1312	2206	2523	3641	1360	1506	2095	1892	1788	2824	2321	1308	1343	2225	1194	1441
hsa-miR-760	8	4	4	9	8	9	3	6	1	2	1	3	9	1	1	5	2	1
hsa-miR-197-3p	342	284	329	517	398	437	201	246	264	292	243	389	482	437	290	494	402	599
hsa-miR-942-5p	45	50	29	12	10	15	13	21	27	25	12	18	18	17	11	17	19	16
hsa-miR-190b-5p	3	0	1	4	2	5	1	3	2	3	4	6	5	1	0	1	3	7
hsa-miR-92b-5p	358	325	247	99	94	83	213	184	239	169	132	197	218	133	117	171	270	246
hsa-miR-92b-3p	6115	5455	5987	1626	1528	1389	4248	4278	4827	4078	3828	5097	4687	4738	4569	4042	6269	5729
hsa-miR-1843	41	23	23	113	100	106	23	18	25	11	21	21	43	18	20	34	41	67
hsa-miR-488-5p	9	7	5	5	8	7	7	5	10	5	1	5	10	2	7	7	6	10
hsa-miR-1278	36	29	20	16	12	17	26	14	11	14	6	15	20	12	9	19	29	42
hsa-miR-181a-3p	22	17	22	79	45	85	20	16	15	4	6	1	8	2	5	5	5	13
hsa-miR-135b-3p	98	75	92	20	35	39	95	89	113	113	96	153	56	30	49	24	88	96
hsa-miR-135b-5p	764	599	767	384	593	678	673	700	767	1146	927	1899	745	645	642	673	453	723
hsa-miR-29c-3p	5	1	1	2	2	4	5	5	4	5	2	9	3	2	4	4	1	3
hsa-miR-205-5p	3078	2389	2744	16164	14748	16402	1696	1940	2397	2392	1935	3015	3397	2519	2235	5539	3344	4469
hsa-miR-664a-3p	10	9	15	50	59	87	12	17	10	33	17	51	51	23	33	57	32	49
hsa-miR-664a-5p	7	2	6	37	22	17	16	15	19	18	18	7	33	18	22	13	10	11
hsa-miR-4742-5p	1	5	1	4	5	4	3	4	2	6	4	2	3	2	1	4	2	1
hsa-miR-4677-3p	7	14	10	12	7	13	5	4	8	4	1	2	1	1	3	4	8	14
hsa-miR-5699-5p	8	5	3	4	3	6	1	4	1	1	2	8	1	1	2	1	0	5
hsa-miR-1296-5p	276	180	205	285	242	398	142	180	209	247	203	295	269	221	158	236	210	172
hsa-miR-7151-3p	0	0	0	36	22	29	0	0	0	0	0	0	0	1	0	4	6	5
hsa-miR-7151-5p	0	0	0	16	13	23	0	0	0	0	0	0	1	0	0	2	2	3
hsa-miR-107	405	294	335	568	687	969	285	359	481	530	416	556	457	265	313	433	248	326
hsa-miR-1287-5p	69	58	61	205	195	276	29	40	57	47	50	68	125	67	78	129	131	163
hsa-miR-146b-5p	329	240	223	1528	1584	1964	283	301	295	784	733	1497	2806	1569	1696	2910	2603	3462
hsa-miR-146b-3p	5	3	2	14	11	9	3	2	3	3	8	6	14	13	14	21	23	38
hsa-miR-1307-3p	1327	1165	1266	2211	1832	2408	2070	1994	2102	961	758	1502	1263	694	814	1122	1014	980
hsa-miR-1307-5p	32	22	29	15	29	56	70	37	44	27	41	80	24	30	17	28	7	44
hsa-miR-4482-3p	5	6	9	3	2	3	4	5	3	1	2	3	5	1	0	3	5	7
hsa-miR-548e-3p	24	18	38	24	25	32	18	15	19	12	17	32	19	22	18	31	20	32
hsa-miR-2110	38	39	38	51	44	61	28	32	31	19	13	27	30	28	20	26	26	35
hsa-miR-3944-3p	6	5	3	1	3	2	6	5	6	2	2	2	6	1	2	2	5	9
hsa-miR-210-3p	563	439	368	2704	3926	5598	656	1161	1094	2677	2623	4117	2605	1146	1776	1705	949	1204
hsa-miR-210-5p	3	4	8	18	18	16	4	9	6	12	12	20	24	10	10	8	8	9
hsa-miR-675-3p	0	0	0	33	22	59	1	2	0	3	2	0	9	2	3	15	6	16
hsa-miR-675-5p	3	2	1	127	90	125	4	4	6	4	1	0	20	4	4	50	14	38
hsa-miR-483-3p	1	2	4	203	207	297	0	1	0	3	2	2	112	20	31	140	55	97
hsa-miR-483-5p	0	0	1	133	95	125	2	0	1	1	1	3	36	11	16	45	16	43
hsa-miR-1343-3p	4	5	9	13	13	15	5	8	16	3	2	1	12	4	4	8	7	7
hsa-miR-129-2-3p	24	24	17	303	129	441	9	10	22	6	6	7	19	29	18	86	49	78
hsa-miR-130a-5p	23	13	14	21	16	29	9	11	9	21	15	42	34	24	13	43	40	77
hsa-miR-130a-3p	183	106	82	222	264	546	165	159	202	205	178	631	272	144	182	291	153	246
hsa-miR-6747-3p	5	2	2	4	3	10	6	5	7	2	3	5	4	1	4	7	5	2
hsa-miR-192-5p	280	270	290	853	1657	1553	172	189	238	221	172	304	337	318	227	608	550	909
hsa-miR-194-3p	3	2	2	6	8	8	3	0	1	3	3	3	0	2	1	2	4	7
hsa-miR-548k	150	147	100	52	54	78	69	73	89	71	56	94	111	44	58	90	60	94
hsa-miR-3664-3p	17	10	14	1	6	5	7	7	12	4	4	6	4	2	6	3	5	4
hsa-miR-139-5p	17	12	10	12	10	12	9	5	11	9	12	12	10	8	9	26	11	9
hsa-miR-708-3p	447	316	454	226	371	463	617	565	578	1047	758	1990	1353	981	1201	884	666	1622
hsa-miR-708-5p	638	421	515	849	992	1432	619	679	847	2107	1650	2862	3564	2223	3009	2893	1492	2113
hsa-miR-1304-5p	31	35	22	13	13	10	23	27	19	15	12	18	17	13	6	25	14	18
hsa-miR-548l	2	2	6	1	0	6	2	4	1	7	2	6	3	2	3	5	5	1
hsa-miR-34b-5p	2	1	1	5	18	20	1	2	3	2	0	2	1	1	1	4	1	3
hsa-miR-34b-3p	7	8	9	18	13	15	6	6	4	4	2	6	7	4	5	4	9	7
hsa-miR-34c-5p	454	393	530	1494	1693	2137	503	457	500	250	214	431	340	275	258	460	727	1242
hsa-miR-125b-1-3p	6	9	5	88	72	101	10	4	8	2	0	8	4	2	2	6	14	12
hsa-miR-100-5p	371	353	431	11120	13368	16699	435	424	444	415	341	612	439	338	374	282	443	773
hsa-miR-200c-3p	11235	8839	10076	10327	10606	13598	5846	7155	8844	8105	6787	9916	7532	5973	5873	7322	6190	6811
hsa-miR-141-5p	12	10	17	6	3	7	9	4	5	5	2	17	8	4	6	8	7	17
hsa-miR-141-3p	80	53	83	45	104	163	83	63	77	110	140	280	48	44	47	57	18	66
hsa-miR-6505-5p	4	7	2	25	13	20	7	8	6	8	5	5	9	6	10	10	15	15
hsa-miR-1291	608	338	299	335	343	410	248	414	743	488	562	284	697	362	264	787	470	557
hsa-miR-1293	5	6	9	2	2	2	3	2	6	4	2	3	3	3	0	3	1	1
hsa-miR-148b-5p	45	26	24	61	68	94	33	30	39	40	44	72	44	39	52	63	49	59
hsa-miR-148b-3p	5091	4519	3252	10306	9082	13147	3213	3355	3899	3339	2720	4452	6550	3245	3114	6884	6714	10820
hsa-miR-26a-2-3p	24	18	16	17	28	26	11	12	18	31	30	54	21	28	19	10	21	32
hsa-let-7i-5p	53	40	32	20	15	22	37	22	40	33	26	31	49	24	21	21	18	50
hsa-miR-1252-5p	14	17	15	2	1	2	8	5	11	2	6	7	1	0	5	3	1	0
hsa-miR-618	24	18	10	5	10	10	13	11	13	14	13	27	24	18	11	28	14	11
hsa-miR-331-5p	35	22	25	67	46	64	20	25	31	24	32	42	28	24	21	39	41	31
hsa-miR-331-3p	18	24	13	37	37	46	9	7	6	15	8	20	28	16	12	50	22	34
hsa-miR-135a-2-3p	42	27	44	30	41	19	24	25	25	33	32	39	20	29	7	4	18	17
hsa-miR-3613-5p	66	58	95	71	182	324	53	50	40	61	62	122	68	66	61	104	42	102
hsa-miR-16-1-3p	25	21	33	21	34	68	41	49	47	61	47	102	45	36	51	22	50	74
hsa-miR-15a-5p	40	28	34	40	42	62	31	38	48	54	32	69	36	35	25	47	34	39
hsa-miR-17-5p	31068	21328	26745	25728	27180	43772	22751	28624	34221	33088	28026	45141	28576	22275	23240	27240	16506	22054
hsa-miR-17-3p	99	76	100	62	89	162	90	110	124	120	106	205	101	84	83	72	42	76
hsa-miR-18a-5p	1539	1148	1456	549	595	1007	1145	1269	1205	1063	937	1947	758	752	687	809	572	810
hsa-miR-18a-3p	205	146	118	83	69	107	97	110	138	113	88	147	119	83	76	97	81	87
hsa-miR-19a-3p	1488	1001	1105	583	978	1743	1149	1197	1399	1268	1263	2073	989	874	871	993	511	813
hsa-miR-20a-5p	61755	40996	55855	47254	59704	95082	50000	58895	66741	69596	59475	101239	59644	50774	50938	58365	33034	49995
hsa-miR-20a-3p	39	28	31	33	61	64	31	36	45	45	34	73	57	36	31	34	30	44
hsa-miR-19b-1-5p	11	13	9	4	0	17	13	13	13	15	11	17	7	6	2	12	8	18
hsa-miR-92a-1-5p	120	114	84	82	60	57	78	58	108	92	55	100	79	52	51	63	95	54
hsa-miR-208a-3p	0	0	0	139	463	928	0	0	0	0	0	0	0	0	0	18	10	28
hsa-miR-208a-5p	1	0	0	66	79	107	0	0	0	0	0	0	2	0	0	4	3	4
hsa-miR-208b-3p	0	0	0	27	34	54	0	0	0	0	0	0	0	0	0	0	0	1
hsa-miR-624-5p	3	6	3	3	2	3	4	8	5	0	4	9	4	5	1	5	3	5
hsa-miR-625-5p	4	1	0	2	4	7	1	2	3	2	0	0	5	1	4	8	5	6
hsa-miR-625-3p	25	19	30	65	97	110	26	18	22	28	25	35	53	39	43	69	77	63
hsa-miR-3173-5p	7	10	5	7	3	8	5	6	4	2	3	4	4	4	1	3	3	3
hsa-miR-342-5p	26	21	25	84	82	64	36	25	35	25	22	38	42	29	25	42	36	38
hsa-miR-342-3p	319	262	197	698	682	1093	181	231	322	299	256	502	565	397	310	609	481	857
hsa-miR-345-5p	66	52	46	34	38	60	31	19	44	29	40	62	50	32	32	47	25	38
hsa-miR-493-5p	2252	1946	1683	720	628	690	749	765	883	438	404	613	619	439	409	749	1252	1038
hsa-miR-493-3p	462	431	454	129	121	141	287	268	228	139	142	209	146	137	128	141	296	264
hsa-miR-337-3p	36	38	37	16	10	11	16	18	18	11	12	22	19	14	10	18	21	12
hsa-miR-431-3p	362	294	208	199	201	195	190	227	212	102	119	149	130	100	85	128	281	309
hsa-miR-433-3p	206	168	132	120	110	133	113	99	108	63	65	74	53	48	45	57	116	79
hsa-miR-127-5p	757	503	456	178	274	290	353	359	445	219	249	385	242	210	171	202	374	517
hsa-miR-127-3p	10008	8818	6968	2954	2506	2392	3934	3941	4199	1884	1886	2791	2836	2189	1753	2523	6816	6621
hsa-miR-432-5p	254	218	219	119	99	141	169	194	202	112	110	163	81	89	64	93	185	172
hsa-miR-136-5p	48	39	35	16	30	39	44	30	34	25	44	45	19	15	20	24	40	34
hsa-miR-136-3p	1019	728	654	330	535	588	437	442	484	338	338	528	427	369	276	447	672	1036
hsa-miR-370-5p	95	75	75	16	18	14	28	26	20	9	13	15	31	26	13	13	60	50
hsa-miR-370-3p	4301	3761	3079	1160	1108	1340	1402	1569	1467	536	674	824	930	915	727	842	2942	2360
hsa-miR-379-5p	30	33	38	29	17	17	21	27	29	14	23	21	9	4	6	26	38	40
hsa-miR-379-3p	8	9	5	2	5	4	9	5	3	1	1	5	2	2	2	11	5	6
hsa-miR-411-5p	531	348	459	129	192	260	348	365	358	189	206	345	173	241	187	208	308	346
hsa-miR-411-3p	8	6	1	4	4	4	1	4	1	2	1	3	3	3	2	4	3	8
hsa-miR-299-5p	59	30	38	20	14	31	13	29	29	6	17	20	26	17	15	17	24	38
hsa-miR-299-3p	164	129	93	30	28	49	68	64	59	43	30	37	30	36	28	58	91	93
hsa-miR-380-5p	92	69	95	14	13	12	69	56	57	19	23	32	15	18	26	16	35	39
hsa-miR-323a-3p	996	798	700	532	487	421	465	521	619	272	272	326	314	191	229	293	596	350
hsa-miR-758-3p	365	324	368	69	91	100	194	225	222	87	90	107	80	79	84	98	165	144
hsa-miR-494-3p	2944	2069	1783	606	697	640	931	1028	1495	619	638	777	659	543	388	691	868	652
hsa-miR-543	1549	1331	1314	413	356	354	1000	963	884	366	414	769	403	314	351	429	775	347
hsa-miR-495-3p	888	697	504	222	228	258	310	423	478	317	385	581	377	450	246	452	573	520
hsa-miR-654-5p	172	157	159	61	56	54	65	81	77	43	29	57	45	27	31	49	91	113
hsa-miR-654-3p	174	127	168	86	113	76	114	92	109	67	69	92	72	69	51	66	96	79
hsa-miR-376a-5p	9	6	4	2	5	5	11	12	12	5	3	11	8	3	3	6	6	12
hsa-miR-1185-1-3p	632	516	414	88	106	136	211	251	257	131	172	199	111	120	120	144	299	234
hsa-miR-1185-2-3p	174	102	134	36	30	34	44	66	75	25	38	43	42	32	26	40	82	68
hsa-miR-381-3p	5195	4176	2936	1007	1033	1090	2228	2064	2092	886	973	1716	1079	853	715	1247	2415	3449
hsa-miR-487b-3p	282	213	167	109	115	136	111	115	171	73	85	122	110	86	67	97	130	129
hsa-miR-539-5p	22	13	22	6	5	6	11	10	13	6	3	8	6	4	2	2	6	8
hsa-miR-539-3p	533	382	378	45	99	114	231	230	238	133	161	237	87	88	76	121	118	163
hsa-miR-889-3p	179	166	131	42	31	48	91	79	64	35	34	52	37	30	31	42	70	82
hsa-miR-655-3p	173	93	84	31	38	64	66	60	76	51	44	63	45	35	37	56	58	48
hsa-miR-487a-5p	13	16	19	15	8	6	17	12	14	9	8	7	7	2	4	3	11	6
hsa-miR-487a-3p	105	63	64	20	25	26	36	54	44	32	33	51	27	21	24	24	60	65
hsa-miR-382-5p	397	318	426	270	255	208	310	303	360	171	170	249	134	127	115	128	207	179
hsa-miR-382-3p	664	465	381	331	324	345	269	260	292	149	181	214	222	123	132	154	359	435
hsa-miR-134-5p	482	375	569	152	102	107	209	236	223	97	91	114	101	127	84	85	246	215
hsa-miR-668-3p	7	12	9	14	13	10	8	14	14	9	8	12	14	1	7	6	12	5
hsa-miR-485-5p	81	68	91	29	32	34	46	48	32	28	28	35	32	38	28	26	88	53
hsa-miR-485-3p	421	301	300	88	65	76	185	162	191	98	149	173	115	125	106	125	217	145
hsa-miR-323b-3p	11	11	10	2	5	2	4	4	8	2	1	6	4	1	2	1	5	2
hsa-miR-154-5p	37	22	21	13	9	11	12	15	20	6	8	17	6	7	14	15	17	31
hsa-miR-154-3p	239	147	118	19	22	39	98	94	111	65	69	90	49	54	29	58	88	80
hsa-miR-377-5p	31	24	25	8	7	9	7	9	15	9	8	6	9	11	11	8	15	11
hsa-miR-377-3p	38	28	13	10	21	23	18	26	17	18	19	43	11	14	10	16	15	16
hsa-miR-541-5p	28	12	9	2	3	0	7	5	8	1	0	6	0	0	1	1	2	1
hsa-miR-409-5p	1281	990	970	442	409	450	469	572	694	322	328	384	399	254	226	279	663	670
hsa-miR-409-3p	5271	4530	3524	1279	1216	1160	2237	2032	1966	695	699	1168	1075	740	616	887	2429	1798
hsa-miR-412-5p	100	100	97	46	44	38	46	58	57	37	31	27	33	11	19	18	61	35
hsa-miR-369-5p	6	7	9	5	3	4	7	10	4	3	4	7	3	1	2	1	5	4
hsa-miR-369-3p	32	26	14	12	12	18	11	12	13	8	10	25	11	10	5	17	17	9
hsa-miR-410-3p	10	4	4	2	3	3	6	2	10	3	5	4	3	4	1	3	3	6
hsa-miR-1247-5p	1	0	0	44	42	29	0	1	0	13	14	27	49	43	22	25	15	27
hsa-miR-203b-3p	47	42	52	82	71	112	50	57	68	23	16	33	21	22	12	16	61	90
hsa-miR-203a-3p	160	94	139	1001	984	1461	126	142	188	81	75	148	84	62	68	150	173	473
hsa-miR-211-5p	3	5	1	7	22	4	5	2	5	2	2	1	8	7	1	2	0	4
hsa-miR-4713-5p	4	1	1	3	0	3	4	4	2	4	4	2	3	4	7	6	1	5
hsa-miR-1266-5p	34	34	13	2	9	4	16	18	24	10	7	11	9	10	10	5	17	17
hsa-miR-628-3p	4	7	3	18	21	24	5	3	5	14	7	19	10	6	6	9	13	7
hsa-miR-628-5p	8	5	6	22	15	25	5	14	5	14	7	19	14	7	12	7	6	12
hsa-miR-190a-5p	27	14	19	50	134	218	50	27	46	38	31	91	28	27	19	44	22	67
hsa-miR-1272	93	78	76	6	2	1	57	48	58	23	30	21	18	12	9	11	10	18
hsa-miR-629-3p	9	5	2	3	2	2	5	6	7	1	5	8	4	4	1	7	6	7
hsa-miR-629-5p	294	253	225	295	233	387	207	201	255	161	137	214	332	190	179	334	395	537
hsa-miR-184	12	20	8	185	77	135	8	8	3	6	1	2	5	2	2	89	77	141
hsa-miR-7706	42	49	38	91	69	94	113	85	85	72	64	170	127	61	88	106	80	121
hsa-miR-5094	12	11	14	0	1	1	16	11	13	5	7	4	4	1	6	3	2	8
hsa-miR-193b-5p	2	2	5	13	2	3	2	5	2	2	1	1	2	2	2	3	3	2
hsa-miR-193b-3p	66	49	45	120	92	130	31	42	32	44	25	80	83	50	41	64	53	97
hsa-miR-365a-5p	16	10	14	8	11	10	4	8	5	2	5	3	3	3	6	5	6	9
hsa-miR-365a-3p	147	120	91	208	214	259	62	90	95	79	55	135	196	102	67	179	82	116
hsa-miR-484	2045	1590	1405	2559	2899	3516	1877	2011	2686	2593	2381	3208	3156	1708	1949	2376	1487	1458
hsa-miR-328-3p	28	27	19	335	326	376	27	27	29	41	44	67	98	58	62	120	123	134
hsa-miR-140-5p	302	228	309	381	430	637	328	374	381	491	392	758	386	309	354	397	242	331
hsa-miR-140-3p	3390	2577	2821	4401	4106	5657	2610	3087	3608	3729	3112	4613	5385	3405	3349	4550	4815	8210
hsa-miR-22-3p	481	382	276	2114	1671	2686	219	211	281	179	162	283	248	142	136	477	288	277
hsa-miR-22-5p	11	2	3	17	17	21	3	4	3	1	0	0	2	4	0	2	1	3
hsa-miR-132-3p	7	5	5	51	27	47	6	10	7	5	6	24	17	7	14	25	18	36
hsa-miR-212-5p	11	5	2	27	11	23	1	2	3	0	1	4	3	4	3	16	10	13
hsa-miR-195-3p	28	29	32	2	4	5	15	10	7	15	11	25	25	16	16	12	17	21
hsa-miR-195-5p	33	16	20	2	8	8	18	17	20	22	24	42	26	30	26	29	17	33
hsa-miR-497-5p	43	29	35	6	11	13	29	27	27	51	31	60	55	27	46	32	11	26
hsa-miR-324-5p	6	3	3	14	23	47	8	14	13	11	10	20	20	11	5	21	6	34
hsa-miR-4521	5102	3810	2664	1984	1694	2149	2071	2330	3528	3376	2610	4176	1905	1088	1134	224	2379	1911
hsa-miR-744-5p	609	458	515	679	728	920	325	459	598	453	342	427	431	308	252	400	321	350
hsa-miR-744-3p	3	3	4	6	7	5	6	3	2	1	1	3	4	5	2	11	4	5
hsa-miR-1269b	3	6	3	113	112	100	4	7	5	16	17	30	28	22	16	30	28	57
hsa-miR-1180-3p	369	351	255	429	377	454	512	527	584	343	273	458	327	150	192	246	230	204
hsa-miR-144-5p	5	3	8	2	1	3	2	2	1	0	2	3	1	1	6	5	1	5
hsa-miR-423-5p	2746	2315	1837	4221	3468	3678	2067	2038	2407	1692	1491	2198	3299	1651	1683	3029	2706	3590
hsa-miR-423-3p	14517	11408	9940	16335	15557	20040	8807	9592	12378	9254	8279	11115	16234	8787	8953	14190	12191	13744
hsa-miR-193a-5p	28	20	33	37	49	56	32	23	31	25	8	36	43	13	17	24	4	11
hsa-miR-365b-5p	9	7	3	4	6	10	8	2	8	9	4	11	4	2	2	2	3	3
hsa-miR-365b-3p	121	81	72	195	169	236	67	66	69	73	54	131	149	74	75	169	64	108
hsa-miR-4728-3p	25	18	10	6	15	21	7	6	4	13	13	9	11	10	13	18	12	11
hsa-miR-6866-5p	5	2	3	8	3	5	3	3	3	7	2	11	3	1	4	11	7	10
hsa-miR-5010-3p	7	2	6	5	4	6	1	2	3	3	4	9	7	3	3	7	1	13
hsa-miR-152-3p	31	25	26	677	513	771	18	23	14	18	19	21	77	28	48	141	144	217
hsa-miR-152-5p	0	0	1	14	11	23	1	0	0	2	0	0	2	0	3	1	2	3
hsa-miR-10a-5p	2	1	0	1924	1779	4120	2	1	4	13	19	63	2018	113	197	1885	490	1862
hsa-miR-142-3p	188	123	213	1	10	12	167	142	155	94	91	235	49	53	45	45	18	62
hsa-miR-142-5p	69	51	54	0	0	5	47	62	67	53	50	70	32	32	31	22	8	11
hsa-miR-454-3p	444	349	192	491	535	858	222	242	319	257	260	518	494	264	292	557	434	833
hsa-miR-454-5p	62	63	56	80	46	73	36	39	63	38	27	46	62	44	34	47	49	67
hsa-miR-301a-3p	63	29	37	98	127	254	67	61	85	122	86	169	104	92	93	94	44	101
hsa-miR-301a-5p	136	111	91	109	127	150	88	58	75	55	47	68	110	54	52	69	92	131
hsa-miR-21-5p	96453	87232	105211	197548	147906	261373	60058	58819	58300	49186	43500	74631	54312	60146	49328	83835	92225	162488
hsa-miR-21-3p	128	76	89	159	161	292	49	59	90	118	88	150	69	92	59	111	107	256
hsa-miR-3064-5p	2	2	6	3	2	6	5	4	3	3	3	2	5	2	0	5	3	3
hsa-miR-3615	172	126	120	351	289	305	191	181	232	234	147	243	269	145	156	208	237	218
hsa-miR-6516-3p	11	5	9	8	12	19	9	15	21	22	21	18	15	16	13	10	14	5
hsa-miR-3065-5p	53	24	42	18	16	23	23	36	20	18	16	26	13	11	16	9	7	5
hsa-miR-3065-3p	9	5	4	2	2	3	1	4	4	7	1	5	0	6	3	1	0	1
hsa-miR-187-3p	481	361	343	63	76	138	226	287	299	653	451	850	602	267	359	438	197	348
hsa-miR-122-5p	4	0	2	21035	20435	20262	3	3	3	4	2	2	35	42	17	379	741	725
hsa-miR-122b-5p	0	0	0	11	11	19	0	0	0	0	0	3	3	6	1	9	2	4
hsa-miR-3187-3p	18	6	4	8	5	14	7	7	9	7	3	5	5	2	2	3	5	8
hsa-miR-4746-5p	21	27	22	11	6	6	16	22	14	8	6	20	14	17	14	13	15	20
hsa-miR-3940-3p	24	13	16	7	6	8	12	12	14	10	7	9	5	7	3	8	9	6
hsa-miR-7974	807	737	454	30	19	34	585	585	596	158	121	251	225	150	141	61	411	498
hsa-miR-10395-3p	1234	842	393	1000	1231	1766	407	435	859	587	611	524	1121	386	366	1276	1114	3192
hsa-miR-10395-5p	1526	1063	527	1671	1843	2415	756	876	1412	1103	1111	1067	1878	819	757	1633	1632	3819
hsa-miR-24-2-5p	10	17	9	44	58	79	4	5	11	13	12	17	22	11	12	20	11	19
hsa-miR-27a-3p	3	3	2	3	21	20	1	0	1	0	4	5	2	1	1	9	3	11
hsa-miR-27a-5p	50	47	64	107	93	112	20	23	29	45	21	51	63	47	42	113	59	147
hsa-miR-23a-3p	246	166	212	1116	1027	1767	138	153	221	245	222	422	620	329	325	810	346	561
hsa-miR-181c-5p	11	5	1	38	45	58	5	10	10	8	6	20	16	7	12	15	5	16
hsa-miR-181c-3p	16	9	17	68	91	88	7	11	19	14	10	19	23	11	14	17	11	19
hsa-miR-181d-5p	67	45	43	289	303	339	33	29	59	38	44	60	71	33	34	59	44	58
hsa-miR-1270	50	29	40	18	7	10	30	32	21	15	9	25	18	10	10	18	9	21
hsa-miR-641	42	46	27	41	37	46	32	21	33	25	24	28	37	27	28	56	43	44
hsa-miR-330-3p	412	337	333	538	394	488	259	307	315	184	129	220	346	179	191	359	287	335
hsa-miR-330-5p	32	24	30	33	45	61	25	22	34	41	22	60	32	21	20	37	23	45
hsa-miR-642a-5p	3	1	1	27	18	38	0	0	2	2	0	1	7	6	9	14	5	7
hsa-miR-769-5p	2091	1605	1334	1991	1782	2365	1302	1206	1343	1002	906	1432	1991	1034	1024	1673	1975	2993
hsa-miR-769-3p	24	12	12	29	16	26	14	6	12	11	10	15	11	8	7	10	11	5
hsa-miR-150-5p	21	17	20	1	0	1	10	8	7	5	2	8	2	0	0	2	3	1
hsa-miR-99b-5p	3999	3410	4156	17863	12593	15040	2982	3123	3598	6609	4573	8585	8712	4776	5137	5110	5356	8264
hsa-miR-99b-3p	330	312	286	1560	1292	1367	296	278	290	405	295	644	739	250	273	438	451	671
hsa-let-7e-5p	19	20	7	286	192	230	18	14	17	37	21	45	43	8	25	51	22	22
hsa-miR-125a-5p	1992	1549	1643	13168	11043	13298	1212	1392	1966	4988	3596	5263	7256	3284	4150	5089	2953	2491
hsa-miR-125a-3p	2	3	2	9	6	11	1	3	3	2	5	8	3	5	2	2	4	5
hsa-miR-1323	2011	1563	1401	49	55	87	1104	1205	1316	668	587	786	386	184	238	270	282	205
hsa-miR-498-5p	158	144	129	4	0	11	121	154	187	61	64	126	35	24	19	15	27	30
hsa-miR-498-3p	19	17	23	0	0	1	4	13	15	7	7	7	3	3	4	2	4	1
hsa-miR-520e-5p	14	11	16	0	1	0	8	5	7	3	2	4	2	3	1	0	1	3
hsa-miR-520e-3p	11	14	6	0	0	0	4	6	5	0	3	5	1	1	1	1	0	4
hsa-miR-519e-5p	8	6	6	0	0	0	14	9	19	7	5	19	0	2	0	2	0	2
hsa-miR-520f-3p	316	240	187	1	0	2	153	131	161	100	79	153	34	41	22	41	52	81
hsa-miR-519c-5p	50	25	45	2	1	0	19	17	26	8	5	16	4	3	4	7	6	4
hsa-miR-519c-3p	26	12	15	0	1	0	10	15	21	5	13	18	2	2	4	6	2	8
hsa-miR-520a-3p	44	28	30	0	4	4	13	21	22	16	11	25	11	8	11	7	17	16
hsa-miR-526b-5p	755	582	589	21	22	34	354	350	477	269	267	312	139	80	89	119	118	137
hsa-miR-519b-5p	34	32	40	0	2	1	19	17	22	16	6	15	3	5	4	8	4	5
hsa-miR-519b-3p	13	9	13	1	0	0	10	11	16	8	9	17	2	3	2	2	3	5
hsa-miR-525-5p	53	45	42	1	1	2	49	42	41	20	20	45	12	13	9	0	6	12
hsa-miR-523-5p	46	30	50	0	1	0	18	17	27	12	15	18	5	3	5	5	4	6
hsa-miR-523-3p	23	11	21	0	0	0	10	6	6	6	4	5	2	1	2	1	5	7
hsa-miR-518f-5p	21	13	26	0	0	0	11	19	15	15	13	15	3	1	3	2	8	3
hsa-miR-518f-3p	6	7	11	0	0	0	9	4	8	3	3	6	3	2	1	4	2	6
hsa-miR-520b-3p	56	30	21	1	0	0	24	17	27	10	5	22	6	5	5	1	3	16
hsa-miR-518b	285	225	156	4	6	7	95	73	129	78	64	89	44	21	24	57	37	75
hsa-miR-520c-5p	15	17	10	0	0	0	13	7	7	2	2	5	5	2	1	1	3	5
hsa-miR-520c-3p	68	32	34	0	0	0	15	23	27	10	9	24	3	5	1	3	10	21
hsa-miR-518c-5p	177	138	88	0	5	4	63	53	72	29	35	26	13	14	4	18	28	38
hsa-miR-518c-3p	71	51	76	4	1	1	50	48	52	46	32	66	4	11	7	10	11	19
hsa-miR-524-5p	84	56	90	1	2	1	47	49	63	45	42	53	9	10	13	9	12	12
hsa-miR-517a-3p	252	189	136	3	11	12	84	99	114	76	53	121	34	32	27	33	39	47
hsa-miR-519d-5p	17	11	8	1	0	0	14	5	12	9	4	3	1	1	0	2	3	0
hsa-miR-519d-3p	123	100	64	1	2	2	53	67	69	44	39	73	11	13	7	14	25	27
hsa-miR-520d-3p	26	20	8	0	2	1	11	6	13	4	6	10	0	1	0	4	6	11
hsa-miR-517b-3p	235	187	142	4	6	10	84	96	102	93	62	108	32	15	23	40	34	59
hsa-miR-520g-5p	31	18	22	1	0	0	6	10	12	2	3	5	3	3	7	3	1	3
hsa-miR-520g-3p	220	166	118	2	1	5	66	80	78	62	49	72	23	17	14	16	26	26
hsa-miR-518e-5p	43	31	30	1	0	0	20	21	25	15	9	11	9	2	3	6	6	13
hsa-miR-518d-5p	16	7	15	1	1	1	3	9	13	2	6	4	1	1	2	1	1	0
hsa-miR-517c-3p	28	15	14	1	1	1	12	8	17	13	8	12	5	0	2	1	3	5
hsa-miR-520h	10	9	6	1	0	0	3	3	5	3	3	6	3	6	0	1	2	1
hsa-miR-522-5p	60	24	49	2	1	1	16	17	23	10	7	17	10	6	4	3	7	9
hsa-miR-522-3p	53	32	31	0	3	1	11	16	12	12	9	18	13	4	1	4	6	7
hsa-miR-519a-5p	52	29	34	0	2	2	22	19	23	11	15	19	3	3	3	6	5	9
hsa-miR-371a-5p	2418	1943	2257	172	192	259	3748	4224	4310	8888	6554	10941	6494	2677	2761	2871	886	1552
hsa-miR-371a-3p	156	126	106	19	18	28	147	172	224	510	369	645	438	229	201	319	76	213
hsa-miR-372-5p	265	189	280	9	20	20	359	410	391	683	462	896	439	278	239	187	81	180
hsa-miR-372-3p	25338	20560	20259	1874	2610	3652	29740	29664	30336	65862	49083	92606	51622	27539	28206	32741	11420	23705
hsa-miR-373-5p	23	33	32	2	0	2	31	56	43	77	67	107	45	22	24	17	5	13
hsa-miR-373-3p	1035	773	815	80	84	185	1129	1227	1516	3709	2832	3861	2332	1225	1207	1471	399	735
hsa-miR-935	140	101	140	30	34	46	73	87	111	77	50	84	97	56	69	58	54	71
hsa-miR-6805-5p	4	7	4	4	4	5	4	5	12	6	1	2	3	1	4	2	5	2
hsa-miR-1301-3p	226	182	175	328	278	362	90	81	110	67	51	84	107	63	67	109	76	69
hsa-miR-217-5p	0	1	0	33	83	26	1	0	0	1	0	1	1	5	3	1	3	7
hsa-miR-4433a-5p	9	4	4	1	0	2	5	3	3	5	4	3	5	0	5	3	2	3
hsa-miR-128-1-5p	11	17	16	5	9	3	13	12	9	5	8	9	11	4	7	6	15	10
hsa-miR-10b-5p	39	35	36	14	16	44	20	28	32	15	11	30	117	11	15	55	20	53
hsa-miR-561-5p	44	37	49	9	6	19	31	32	29	25	20	47	22	12	18	14	14	29
hsa-miR-2355-3p	20	8	6	4	2	6	5	10	3	2	4	3	4	1	3	4	1	5
hsa-miR-2355-5p	9	8	4	3	2	10	2	6	3	1	3	6	7	1	1	1	3	0
hsa-miR-26b-5p	1015	749	624	4911	5796	8501	613	750	980	1687	1426	2537	3301	1484	1800	4069	2207	3545
hsa-miR-26b-3p	2	4	2	19	24	21	7	6	2	6	8	19	13	10	6	8	7	11
hsa-miR-375-3p	20	19	24	2095	1899	3254	65	108	108	3738	2841	6001	5435	3532	3606	4261	2706	4622
hsa-miR-2467-5p	18	14	5	5	6	9	6	9	13	7	3	10	9	4	5	7	4	9
hsa-miR-149-5p	117	87	94	762	621	790	44	94	83	88	70	167	178	108	106	223	157	304
hsa-miR-1292-5p	47	44	38	32	19	24	33	36	36	34	9	35	27	13	21	10	23	23
hsa-miR-103a-2-5p	7	3	5	3	6	5	7	5	3	7	6	10	7	6	3	13	1	8
hsa-miR-499a-5p	17	8	8	544	625	978	14	15	17	10	4	18	13	5	6	12	15	11
hsa-miR-296-3p	336	298	236	150	86	123	243	256	387	264	192	287	231	133	113	91	170	146
hsa-miR-296-5p	13	12	10	8	10	18	6	5	17	9	14	21	19	10	10	37	5	8
hsa-miR-4326	187	154	151	70	68	81	87	99	112	48	40	62	52	29	27	40	37	62
hsa-miR-99a-5p	2	3	0	3095	3020	3839	12	11	8	13	20	31	135	60	62	286	290	332
hsa-miR-99a-3p	0	0	0	7	20	24	0	0	0	0	0	0	1	1	0	1	0	0
hsa-let-7c-5p	0	1	3	39	61	49	2	0	1	2	1	1	0	0	1	4	0	1
hsa-miR-125b-2-3p	1	0	0	305	310	357	1	3	3	1	2	4	13	5	7	6	56	61
hsa-miR-155-5p	125	105	93	74	53	105	108	109	144	82	83	147	117	42	60	91	55	76
hsa-miR-185-5p	1209	950	1094	1344	1457	1674	873	1022	1291	1071	861	1214	1202	773	708	1003	756	842
hsa-miR-185-3p	9	5	3	11	6	6	3	1	7	2	2	6	5	2	2	1	7	6
hsa-miR-1306-5p	18	23	18	9	15	15	8	7	17	7	14	9	12	19	10	14	10	17
hsa-miR-301b-5p	13	3	3	3	8	8	3	4	3	4	0	2	6	4	5	1	8	5
hsa-miR-301b-3p	25	25	26	55	68	100	27	17	37	45	45	78	48	38	41	62	29	54
hsa-miR-130b-5p	1113	1064	809	1599	1394	1360	658	581	683	367	325	522	958	467	552	913	1115	1012
hsa-miR-130b-3p	98	64	65	129	161	293	76	71	79	76	55	146	121	80	78	148	100	172
hsa-miR-548j-5p	46	38	27	7	4	9	30	20	33	21	8	25	23	9	7	15	9	11
hsa-miR-3200-3p	17	9	16	15	18	24	10	10	21	27	12	29	16	16	8	14	13	31
hsa-miR-3928-3p	2	0	0	7	7	7	7	2	6	7	2	6	11	5	3	5	5	8
hsa-miR-3909	41	28	24	58	40	60	16	21	20	15	13	9	30	8	11	29	29	29
hsa-miR-659-5p	3	3	1	6	7	5	3	13	8	2	1	5	3	2	2	8	7	10
hsa-miR-1249-3p	5	12	10	8	7	5	3	5	4	4	3	1	9	3	2	6	2	4
hsa-miR-1226-5p	6	3	1	4	2	3	4	3	6	5	2	4	3	3	2	0	2	7
hsa-miR-1226-3p	6	3	4	12	7	4	9	5	10	9	4	4	6	5	5	2	4	6
hsa-miR-425-3p	145	113	130	179	165	271	75	102	133	110	73	141	158	122	98	125	111	209
hsa-miR-425-5p	494	412	338	466	532	733	360	385	459	477	370	702	559	344	358	623	405	693
hsa-miR-191-3p	2	6	4	9	10	12	3	1	4	4	3	5	7	2	5	7	4	4
hsa-miR-191-5p	9848	7945	7863	14185	12742	16126	6129	7355	10182	9879	7872	10428	12828	7897	8219	12091	8964	9280
hsa-miR-4787-3p	11	9	9	4	6	7	2	7	10	6	5	1	6	3	2	7	9	12
hsa-let-7g-5p	104	102	62	104	100	154	47	51	61	46	36	38	75	39	34	80	76	89
hsa-miR-135a-3p	3	0	3	6	2	7	0	0	0	2	2	1	7	5	6	8	11	8
hsa-miR-3938	6	6	12	4	1	4	3	4	6	4	2	5	3	4	1	3	4	3
hsa-miR-1284	4	4	6	7	5	1	3	5	6	0	4	0	6	3	3	6	5	6
hsa-miR-548ab	3	4	1	16	21	32	1	1	1	4	5	3	11	6	4	17	6	11
hsa-miR-544b	6	10	9	5	4	2	4	7	3	3	3	7	1	3	3	3	1	2
hsa-miR-7976	5	5	9	7	3	2	2	4	8	3	4	1	5	2	1	4	5	3
hsa-miR-15b-5p	470	330	364	401	375	684	251	357	505	514	438	575	544	391	385	572	330	556
hsa-miR-15b-3p	79	62	53	48	40	56	53	67	84	57	42	102	55	41	28	47	49	78
hsa-miR-16-2-3p	589	455	417	497	468	580	460	437	482	397	344	658	572	326	372	581	470	386
hsa-miR-1263	0	2	1	52	50	60	0	0	1	54	32	66	150	117	97	144	86	187
hsa-miR-551b-5p	5	6	7	19	45	30	2	0	3	3	2	1	5	5	4	2	7	7
hsa-miR-1248	66	40	51	98	98	138	79	85	138	147	202	117	194	115	120	255	74	50
hsa-miR-28-5p	117	81	112	229	214	321	62	118	135	143	109	201	181	160	146	216	139	125
hsa-miR-28-3p	1026	894	976	2177	1796	2491	988	911	927	901	678	1549	1699	1122	1093	2228	1799	3380
hsa-miR-944	2	0	0	24	22	15	0	0	0	0	0	1	0	0	0	1	0	0
hsa-miR-95-3p	152	107	129	54	72	64	78	59	80	60	52	73	34	32	34	36	29	31
hsa-miR-573	13	10	7	0	0	0	14	3	4	3	4	3	1	1	1	0	1	1
hsa-miR-574-5p	11	9	6	13	11	15	2	2	1	5	3	4	12	1	4	11	3	13
hsa-miR-574-3p	67	60	51	273	251	346	28	41	54	51	33	64	180	122	95	215	98	157
hsa-miR-4802-3p	17	9	13	6	0	5	14	12	20	5	3	13	2	1	4	2	3	3
hsa-miR-548ah-5p	3	1	4	9	4	6	7	3	5	2	1	2	0	3	3	2	3	3
hsa-miR-1255a	13	9	13	7	7	13	10	2	3	2	1	4	9	4	4	7	2	12
hsa-miR-576-5p	52	25	38	47	42	55	25	25	29	42	30	49	70	42	27	80	50	71
hsa-miR-576-3p	6	10	5	8	11	13	6	3	4	6	6	7	8	6	5	11	2	8
hsa-miR-367-3p	595	350	458	13	57	97	613	625	771	1219	1250	1948	653	748	632	428	258	556
hsa-miR-367-5p	61	52	50	0	1	3	33	28	45	85	123	116	68	71	74	27	36	33
hsa-miR-302d-3p	30234	23283	17417	1621	1971	3578	16461	17264	20542	19284	14905	31845	21134	15048	13242	23058	16970	29483
hsa-miR-302d-5p	385	273	253	11	20	25	191	185	269	403	318	577	255	245	216	159	151	179
hsa-miR-302a-3p	20802	15759	16448	820	1192	2365	14193	16904	19117	22066	17563	33898	18596	18274	15031	18737	14527	27851
hsa-miR-302a-5p	402552	347201	286602	30636	33082	53080	277263	253973	269567	256407	229572	427408	377625	259020	243253	307281	393720	511035
hsa-miR-302c-3p	6543	4853	5146	386	496	932	4487	4876	5264	6397	5738	10570	5520	5495	4775	5111	4302	8790
hsa-miR-302c-5p	3644	2778	2670	106	109	196	1702	2064	2720	3120	2520	3624	2189	1687	1590	1428	1357	1408
hsa-miR-302b-3p	327765	256253	342665	12152	15918	27103	286839	306980	327419	442706	375455	629693	322435	348519	332506	296162	237412	249149
hsa-miR-302b-5p	435	297	313	29	24	38	301	298	317	493	444	932	431	424	358	316	321	384
hsa-miR-577	115	82	116	10	10	12	81	99	84	54	67	71	46	33	43	25	15	20
hsa-miR-3139	3	5	1	6	6	5	2	0	4	1	2	7	3	2	3	1	4	3
hsa-miR-887-5p	9	6	8	9	7	15	4	2	1	8	2	7	7	1	1	2	5	4
hsa-miR-887-3p	20	11	13	52	34	54	7	8	17	7	11	11	24	9	9	17	14	24
hsa-miR-580-3p	6	2	3	1	2	6	2	3	5	3	4	3	0	1	4	2	4	6
hsa-miR-449a	0	0	0	40	5	23	0	0	1	0	0	0	1	0	0	2	0	0
hsa-miR-449c-5p	4	3	1	182	58	122	3	1	4	1	1	1	1	3	0	6	6	5
hsa-miR-582-3p	26	17	28	38	29	20	15	14	10	11	6	22	18	9	8	12	15	14
hsa-miR-582-5p	5	3	2	8	12	12	3	3	7	5	4	5	8	3	6	4	2	6
hsa-miR-2277-5p	26	17	13	32	25	41	18	16	18	13	7	17	30	19	15	31	17	28
hsa-miR-874-3p	534	399	399	497	535	645	274	325	393	280	250	364	362	239	211	322	296	329
hsa-miR-143-5p	2	0	1	220	247	314	0	2	0	0	0	0	4	4	3	21	17	22
hsa-miR-143-3p	71	64	70	6870	8743	13712	36	28	56	39	31	57	985	289	250	1753	1317	3703
hsa-miR-145-5p	44	27	14	2122	2196	3511	15	25	35	15	11	22	436	114	93	963	547	1393
hsa-miR-145-3p	9	5	8	250	256	322	3	3	5	1	2	5	89	22	19	78	74	123
hsa-miR-378a-5p	53	42	17	13	15	27	25	15	25	11	15	29	26	12	11	17	14	18
hsa-miR-378a-3p	3527	3334	3649	1438	1075	1396	2186	2257	2195	1333	1041	1509	1254	979	861	1161	1411	1583
hsa-miR-1294	3	1	5	5	7	13	2	2	0	6	2	3	1	5	1	7	7	6
hsa-miR-1303	17	12	11	3	1	2	2	4	0	2	3	2	3	0	0	0	0	0
hsa-miR-146a-5p	158	132	107	127	211	264	39	59	60	21	25	27	16	9	9	27	12	19
hsa-miR-585-3p	2	0	1	39	26	26	0	0	1	0	1	3	8	3	6	10	4	8
hsa-miR-1271-5p	58	32	57	84	96	123	18	19	42	29	25	24	58	31	48	61	26	31
hsa-miR-1229-3p	2	1	2	5	5	5	3	4	3	7	1	2	3	1	1	6	0	5
hsa-miR-340-3p	82	76	87	157	118	162	96	81	72	83	62	126	92	79	85	113	127	135
hsa-miR-340-5p	4404	3316	3055	4159	5974	8185	2626	2367	2564	2564	2376	4262	4169	2629	2635	5316	4481	7367
hsa-miR-3691-5p	8	6	3	4	0	1	6	4	2	2	0	2	2	3	1	5	10	13
hsa-miR-3143	6	4	3	6	3	9	6	3	6	4	5	8	8	4	2	2	3	4
hsa-miR-877-5p	149	127	116	163	133	127	137	163	265	123	77	93	116	80	57	63	148	238
hsa-miR-877-3p	8	3	1	2	1	3	0	2	3	4	0	4	2	0	0	4	1	13
hsa-miR-6721-5p	2	4	1	5	8	6	3	4	3	3	2	1	9	2	2	4	1	4
hsa-miR-219a-1-3p	2	2	2	16	7	8	2	2	2	0	2	3	0	7	2	4	9	9
hsa-miR-3934-5p	13	16	15	1	3	3	6	4	9	4	8	8	4	3	3	3	4	3
hsa-miR-9983-3p	71	48	61	15	13	29	55	48	61	51	33	100	36	41	39	36	36	65
hsa-miR-133b	0	0	0	109	112	157	0	0	0	0	0	0	1	0	0	6	12	16
hsa-miR-548u	6	9	6	0	4	3	6	6	9	2	2	7	3	6	3	1	1	4
hsa-miR-30c-2-3p	18	30	19	156	113	144	11	9	15	11	10	13	21	9	13	27	31	49
hsa-miR-30a-3p	99	100	89	872	618	817	45	41	56	60	40	59	107	65	80	138	166	238
hsa-miR-30a-5p	4883	4218	3227	31231	28712	44844	2371	2046	2361	2415	2313	2996	5548	2761	3194	7159	6303	13034
hsa-miR-2113	23	18	22	0	1	0	17	18	17	11	7	20	14	7	17	4	5	17
hsa-miR-548b-3p	1	3	4	5	8	14	1	2	5	6	3	7	7	3	0	8	5	9
hsa-miR-3144-3p	10	12	9	3	3	4	10	5	10	6	5	11	6	2	3	2	3	2
hsa-miR-3662	5	7	10	0	1	0	8	1	7	3	3	2	2	3	1	0	2	3
hsa-miR-339-3p	37	17	26	72	62	84	26	42	33	32	34	45	68	38	49	59	50	51
hsa-miR-339-5p	113	79	96	130	137	169	82	123	123	89	82	124	154	85	108	127	104	102
hsa-miR-589-3p	7	4	5	1	2	7	4	12	6	2	2	7	5	1	4	3	4	6
hsa-miR-589-5p	164	180	229	77	53	80	167	190	148	50	30	82	62	54	53	83	91	113
hsa-miR-6874-3p	2	2	3	5	2	3	4	2	0	0	1	1	11	3	2	3	4	10
hsa-miR-148a-3p	63743	60667	51033	63365	64482	86582	49008	42913	41246	25812	21949	41099	49924	30900	28812	55235	57156	99923
hsa-miR-148a-5p	724	668	487	279	274	400	331	290	338	153	140	268	381	192	193	330	397	627
hsa-miR-548n	5	1	6	4	4	6	6	4	1	3	2	4	5	4	1	6	3	9
hsa-miR-590-5p	3	3	2	3	5	14	4	1	5	8	6	13	5	4	2	6	2	9
hsa-miR-590-3p	36	25	31	22	28	53	30	25	51	40	25	63	32	22	22	39	16	39
hsa-miR-10525-3p	9	6	3	1	2	5	5	4	7	4	2	3	2	0	0	0	11	10
hsa-miR-653-3p	33	21	25	3	3	5	55	48	102	223	184	304	94	68	74	38	9	22
hsa-miR-653-5p	210	198	234	34	21	45	472	432	621	1373	931	2239	1152	692	874	430	224	456
hsa-miR-489-3p	10	14	5	2	1	5	19	17	30	108	90	164	98	63	66	58	18	31
hsa-miR-3609	38	41	22	154	132	131	46	31	57	70	82	64	139	63	74	86	60	53
hsa-miR-25-3p	22998	19106	22546	15256	14116	16682	19857	19882	21939	12327	10021	18989	19137	12660	12986	16482	16562	20531
hsa-miR-25-5p	131	130	89	70	36	50	128	110	150	108	67	80	112	59	73	64	125	74
hsa-miR-93-3p	156	121	128	130	147	141	119	160	210	166	120	180	175	94	106	138	107	105
hsa-miR-93-5p	18050	12589	16107	12666	12881	17080	12964	15664	19885	19004	15661	22199	17811	12837	13168	16774	12116	15298
hsa-miR-106b-3p	2713	2146	1953	2512	2193	3118	2483	2468	2737	1767	1368	2951	3022	1909	2003	2443	3272	4407
hsa-miR-106b-5p	613	472	597	279	341	558	659	689	664	576	453	1239	506	465	465	601	411	845
hsa-miR-4467	21	14	15	13	7	9	12	5	7	4	5	4	15	4	2	5	7	8
hsa-miR-592	52	45	20	23	27	55	16	29	32	17	13	29	25	13	6	27	29	49
hsa-miR-182-5p	26160	21309	19876	8376	6865	8704	11870	13182	13707	7794	6453	9544	8204	5088	4953	9077	12918	17063
hsa-miR-96-5p	615	467	460	127	182	262	288	259	330	221	207	354	138	116	119	238	161	272
hsa-miR-183-3p	19	13	16	1	4	10	6	6	14	10	5	5	7	6	5	4	6	4
hsa-miR-183-5p	11477	10143	11091	3968	3108	3714	5879	6699	7093	4081	3364	4728	3566	2582	2652	3552	5193	5652
hsa-miR-335-5p	213	162	170	573	580	1018	127	166	153	163	114	241	260	156	180	317	169	266
hsa-miR-335-3p	2573	2376	3068	3619	2883	4163	1259	1310	1209	881	844	1754	2813	1938	2053	2662	3551	4741
hsa-miR-29a-3p	347	287	315	178	192	289	188	256	296	274	245	289	172	153	162	215	128	146
hsa-miR-490-3p	1	2	1	1680	1964	3331	4	8	10	4	5	2	33	7	3	179	186	366
hsa-miR-10399-3p	7	11	4	0	0	0	5	10	8	8	10	17	8	5	3	9	2	3
hsa-miR-671-5p	204	131	142	139	126	163	82	118	142	102	75	107	129	140	127	146	125	204
hsa-miR-671-3p	2	6	4	11	5	13	2	4	3	3	2	3	5	5	3	9	4	5
hsa-miR-4659a-3p	5	2	7	1	6	3	3	5	3	3	1	3	5	2	0	4	3	0
hsa-miR-597-5p	7	5	1	3	3	6	3	2	2	4	3	2	9	2	2	8	5	2
hsa-miR-597-3p	17	5	5	5	6	5	8	6	2	4	3	3	2	3	4	6	4	4
hsa-miR-598-3p	406	229	293	257	309	413	299	376	498	273	265	421	256	174	184	258	154	195
hsa-miR-320a-3p	2481	2119	2331	6522	5958	7047	3911	4388	5145	3760	2894	4236	5219	2624	2969	4368	2950	3504
hsa-miR-3149	2	2	7	4	2	9	1	1	3	1	1	3	6	2	1	7	4	3
hsa-miR-4661-5p	7	8	6	10	1	5	3	4	2	3	4	5	4	4	5	7	8	9
hsa-miR-30b-3p	9	7	6	30	34	25	3	6	12	14	8	25	19	3	2	8	13	8
hsa-miR-30b-5p	321	257	181	1468	1494	2497	263	350	393	622	505	1070	1016	504	469	962	547	1168
hsa-miR-30d-3p	36	39	28	73	70	126	29	41	51	49	40	86	49	27	39	37	53	91
hsa-miR-30d-5p	15689	13328	9219	58705	51056	70161	10047	10694	11831	14567	12863	20992	29555	12818	14557	25087	25909	39152
hsa-miR-151a-3p	2220	2078	2203	2269	1670	2311	1909	1713	1699	1052	880	1898	1666	1163	1222	1575	1906	3170
hsa-miR-151a-5p	26	27	28	22	26	53	43	54	39	17	10	62	22	15	30	24	28	29
hsa-miR-4664-3p	16	11	12	7	3	1	12	15	8	0	4	7	5	6	1	6	10	18
hsa-miR-937-3p	11	3	6	6	1	3	14	4	3	2	2	6	2	0	3	2	5	3
hsa-miR-101-2-5p	18	4	11	0	2	0	13	15	11	1	2	3	7	6	6	1	7	6
hsa-miR-491-5p	17	9	8	32	40	57	9	19	22	13	12	23	23	18	14	12	14	24
hsa-miR-491-3p	2	2	5	5	7	8	2	2	7	5	1	3	6	2	5	7	3	2
hsa-miR-31-3p	11	13	11	18	28	34	8	8	11	10	7	12	10	10	6	7	2	6
hsa-miR-31-5p	220	183	134	530	589	773	128	164	209	180	135	230	187	162	126	184	102	134
hsa-miR-873-3p	40	36	38	19	19	25	26	27	31	23	16	21	30	13	17	22	24	30
hsa-miR-873-5p	10	7	3	2	2	12	11	11	8	8	4	10	5	3	3	2	4	4
hsa-miR-204-5p	431	330	335	2337	1719	1405	556	603	874	641	542	992	936	455	453	578	477	406
hsa-miR-7-1-3p	18	21	16	4	3	11	15	16	17	13	6	12	10	3	8	7	6	9
hsa-miR-3651	5	5	2	3	4	6	3	8	8	13	9	7	22	4	5	12	7	13
hsa-miR-23b-5p	5	0	1	11	25	12	2	1	1	2	2	2	6	1	3	4	0	2
hsa-miR-23b-3p	338	285	268	2677	2698	3591	236	280	348	464	387	642	1167	650	553	1401	781	1228
hsa-miR-27b-5p	46	36	41	116	105	127	32	26	35	62	37	70	48	48	40	26	50	61
hsa-miR-27b-3p	597	460	493	3152	3352	4208	374	408	496	624	479	911	1512	977	951	1339	1249	2021
hsa-miR-32-5p	277	176	369	79	344	575	370	231	267	287	393	657	200	227	258	214	83	376
hsa-miR-455-5p	977	781	772	1134	1525	2074	1098	932	992	945	789	1834	1456	970	1009	1571	1142	2008
hsa-miR-455-3p	148	107	80	187	289	338	86	109	172	172	136	261	290	172	129	244	168	264
hsa-miR-181a-2-3p	17	14	10	352	234	282	9	10	8	3	2	4	11	4	1	16	15	24
hsa-miR-199b-3p	43	21	25	86	92	159	17	14	23	13	10	18	26	19	19	40	22	28
hsa-miR-199b-5p	464	389	331	565	630	1227	263	311	318	217	224	326	487	283	335	523	437	782
hsa-miR-219a-2-3p	165	126	79	48	23	28	119	167	157	88	71	101	131	57	75	140	67	120
hsa-miR-126-5p	2	3	4	23	32	34	3	2	4	6	2	13	11	2	6	20	22	17
hsa-miR-126-3p	389	302	369	1171	1632	1867	283	314	351	374	348	625	468	351	351	665	661	933
hsa-miR-651-5p	511	378	523	318	418	650	502	451	427	387	338	704	443	458	391	552	494	1180
hsa-miR-3937	25	9	21	0	0	0	8	9	8	4	4	7	5	0	1	0	2	4
hsa-miR-221-3p	13036	10979	10569	9793	7728	9871	8325	9357	12358	9459	8666	11800	11885	7805	7300	10377	9290	8842
hsa-miR-221-5p	1061	912	695	376	305	358	368	371	435	336	294	459	624	346	294	383	615	770
hsa-miR-222-3p	11873	11689	9891	6776	5573	5933	9134	8207	8732	6226	5333	8676	8932	5510	5653	7642	8210	6775
hsa-miR-222-5p	2	7	2	1	2	4	4	3	1	6	2	4	3	1	4	1	4	1
hsa-miR-532-5p	1728	1531	1339	14569	11878	17543	1549	1428	1452	1053	896	1809	4322	2049	1944	5874	5432	9761
hsa-miR-532-3p	36	24	22	237	203	387	25	38	64	42	32	47	116	61	56	123	58	141
hsa-miR-500a-5p	10	8	5	42	52	104	5	10	15	10	7	24	22	12	14	38	31	49
hsa-miR-500a-3p	203	169	160	1665	1228	1762	161	198	231	187	143	251	465	260	264	588	545	842
hsa-miR-362-5p	98	86	59	601	505	935	47	67	80	56	58	100	188	123	105	367	225	370
hsa-miR-362-3p	1	0	4	18	18	36	5	2	2	5	4	12	4	2	3	9	0	15
hsa-miR-501-5p	30	18	13	178	118	210	13	13	33	8	21	24	47	16	14	70	50	65
hsa-miR-501-3p	186	142	148	1418	1141	1401	137	148	203	150	124	179	336	143	130	349	328	528
hsa-miR-500b-5p	10	11	5	39	48	99	14	10	13	14	6	22	19	8	7	31	20	55
hsa-miR-500b-3p	10	4	3	19	13	9	3	4	5	6	0	6	12	2	1	3	8	10
hsa-miR-660-5p	415	313	278	3081	3738	6150	349	364	435	451	320	666	1172	609	593	1715	836	1431
hsa-miR-660-3p	0	1	2	11	12	19	0	2	4	2	2	1	5	8	1	9	5	5
hsa-miR-502-5p	2	5	2	22	21	50	5	5	3	2	2	6	9	8	7	15	9	25
hsa-miR-502-3p	57	41	36	477	388	683	44	58	53	65	52	64	113	86	83	180	118	142
hsa-miR-1468-5p	14	10	12	14	18	27	5	10	15	10	4	19	21	9	15	25	10	26
hsa-miR-676-3p	6	4	6	4	3	6	2	2	2	1	2	4	5	0	4	3	3	3
hsa-miR-421	661	532	646	425	370	558	471	552	660	610	512	683	533	383	401	517	390	468
hsa-miR-374b-3p	174	145	132	87	113	159	124	106	167	94	101	133	100	83	48	120	91	167
hsa-miR-374b-5p	2035	1522	2107	1379	1303	2199	1569	1920	2050	1775	1471	3099	1702	1202	1200	2193	1303	2731
hsa-miR-374a-3p	1185	820	915	367	906	1477	1288	886	999	918	800	1884	776	592	552	807	639	2480
hsa-miR-374a-5p	1030	755	1089	577	773	1337	1417	1545	1677	1814	1617	3485	1015	893	1001	1043	605	1081
hsa-miR-361-3p	730	658	524	917	804	1019	513	472	536	444	370	724	806	428	479	696	731	1001
hsa-miR-361-5p	570	467	544	1136	1111	1588	500	583	753	953	737	1179	1052	722	835	1064	546	648
hsa-miR-652-5p	25	16	10	18	33	33	15	15	20	9	11	33	28	25	18	42	27	69
hsa-miR-652-3p	20	17	12	28	37	47	13	8	10	17	8	26	22	13	9	48	28	44
hsa-miR-1912-5p	13	4	8	0	0	2	5	12	12	7	5	14	3	3	3	3	2	4
hsa-miR-1912-3p	6	2	8	0	0	0	6	3	7	11	3	11	7	3	3	4	0	2
hsa-miR-1264	75	52	42	7	5	6	36	53	65	75	67	174	79	31	51	41	10	15
hsa-miR-1298-5p	1061	986	1094	34	46	77	577	600	563	1007	777	1679	849	464	611	414	271	440
hsa-miR-1298-3p	29	20	24	4	2	3	10	13	12	16	17	22	15	13	12	10	4	4
hsa-miR-1911-5p	15	11	12	2	2	0	7	15	18	23	25	30	22	10	18	7	5	8
hsa-miR-1911-3p	6	3	8	0	0	0	3	2	8	2	2	4	6	2	3	3	0	0
hsa-miR-448	15	16	6	2	3	2	7	7	4	9	14	17	22	8	7	15	5	4
hsa-miR-766-3p	37	31	27	32	15	17	9	19	25	12	7	11	17	12	8	12	12	12
hsa-miR-363-3p	16175	12310	13908	3561	4178	4793	11636	12702	15839	16511	14903	20868	14402	11752	11557	13238	10186	12367
hsa-miR-363-5p	142	138	122	36	36	36	229	148	179	120	100	202	121	68	67	52	95	74
hsa-miR-92a-2-5p	13	21	15	7	8	1	23	18	18	21	7	27	11	7	9	11	13	6
hsa-miR-20b-3p	44	26	35	12	7	12	22	35	26	36	30	68	21	31	31	42	28	42
hsa-miR-20b-5p	15652	10932	14171	4061	5008	5740	12960	15301	18510	20935	17918	27714	16636	15485	15001	16441	11977	15482
hsa-miR-18b-3p	105	66	62	20	29	28	49	68	76	71	71	86	94	60	50	83	70	62
hsa-miR-18b-5p	134	80	90	25	38	32	112	138	137	157	143	262	116	105	96	96	59	93
hsa-miR-106a-3p	145	80	98	16	42	44	80	78	101	120	104	196	99	77	86	98	58	63
hsa-miR-106a-5p	8167	5290	7238	2407	2913	3248	7069	8776	10879	13685	11563	16531	10668	9822	9846	9583	6650	7412
hsa-miR-450b-5p	155	118	182	52	79	150	82	98	99	46	36	74	43	47	47	50	53	113
hsa-miR-542-3p	174	122	172	140	219	395	161	188	180	107	94	222	134	91	115	115	105	241
hsa-miR-503-5p	97	38	67	81	127	272	47	50	72	33	25	49	25	17	19	24	35	48
hsa-miR-424-3p	14	20	24	40	38	66	26	20	19	12	6	7	10	3	8	11	7	11
hsa-miR-424-5p	25	16	17	13	46	114	21	22	36	27	15	56	16	13	20	18	4	17
hsa-miR-934	0	1	0	238	282	474	0	0	0	1	0	0	0	0	0	6	1	9
hsa-miR-504-5p	1190	976	1125	470	448	517	691	655	894	684	607	1089	903	490	552	472	435	637
hsa-miR-505-3p	341	250	244	234	223	271	179	188	246	158	143	194	280	163	143	318	202	180
hsa-miR-505-5p	21	17	12	15	5	11	4	13	6	7	8	9	5	4	5	13	10	2
hsa-miR-224-5p	673	593	650	368	348	382	513	521	540	1472	1107	2099	2773	1091	2169	1540	904	893
hsa-miR-452-3p	23	15	6	6	10	16	4	5	13	31	20	49	57	22	45	39	15	19
hsa-miR-452-5p	251	192	212	89	134	174	108	154	127	477	340	617	823	426	697	441	244	396
hsa-miR-767-5p	315	229	212	30	38	27	95	118	151	80	60	106	83	41	69	55	45	36
hsa-miR-664b-5p	3	1	2	6	4	10	9	6	11	10	12	3	11	9	5	10	2	2
hsa-miR-664b-3p	2	1	0	0	2	5	2	0	4	8	9	5	5	1	2	5	1	0

## Sheet: Norm Counts
ID	mapping.d0_1.sorted.bam	mapping.d0_2.sorted.bam	mapping.d0_3.sorted.bam	mapping.d15_1.sorted.bam	mapping.d15_2.sorted.bam	mapping.d15_3.sorted.bam	mapping.d1_1.sorted.bam	mapping.d1_2.sorted.bam	mapping.d1_3.sorted.bam	mapping.d3_1.sorted.bam	mapping.d3_2.sorted.bam	mapping.d3_3.sorted.bam	mapping.d5_1.sorted.bam	mapping.d5_2.sorted.bam	mapping.d5_3.sorted.bam	mapping.d7_1.sorted.bam	mapping.d7_2.sorted.bam	mapping.d7_3.sorted.bam
hsa-miR-12136	84.8368	71.8606	70.7805	105.937	86.2152	76.6563	30.2565	23.0354	47.8458	36.206	38.2998	25.1658	60.2079	47.8961	34.425	198.141	47.2291	71.8246
hsa-miR-200b-5p	6.69764	10.7791	11.7967	2.94269	0.749697	3.45818	6.61861	8.85975	4.63024	20.4239	6.75879	10.2024	7.52599	11.682	11.475	5.70776	5.78315	8.33679
hsa-miR-200b-3p	1504.74	1537.82	1821.75	540.72	508.295	600.571	1184.73	1059.63	905.212	1750.88	1494.82	2143.17	2001.16	2200.88	2412.04	1890.9	2020.25	1868.08
hsa-miR-200a-5p	23.8138	38.6251	30.3345	4.41404	5.24788	6.34	24.5834	25.6933	19.2927	23.209	19.1499	24.4856	23.3306	35.0459	41.31	18.7541	32.7712	30.1407
hsa-miR-200a-3p	403.347	359.303	334.522	152.284	222.66	293.369	312.966	303.004	308.683	609.932	521.553	810.747	626.163	630.826	744.727	761.578	445.303	480.969
hsa-miR-429	203.906	195.82	166.84	72.8316	89.214	107.204	131.427	132.896	121.158	242.302	197.131	297.229	236.316	245.321	257.04	261.741	176.386	181.485
hsa-miR-34a-3p	1.48837	4.49128	1.68525	3.67836	5.24788	1.72909	3.78207	1.77195	3.08683	1.85672	4.50586	4.08094	3.0104	1.1682	3.4425	4.89236	0.963859	1.28258
hsa-miR-34a-5p	282.789	285.646	222.453	369.308	402.587	490.485	340.386	342.873	379.68	359.275	344.698	370.685	340.927	198.594	207.697	547.945	424.098	461.73
hsa-miR-3675-5p	5.95346	9.88083	2.52787	0.735673	2.99879	1.15273	4.72758	7.0878	6.17365	5.57015	6.75879	2.72063	3.763	3.50459	1.1475	1.63079	6.74701	3.84775
hsa-miR-1976	5.95346	1.79651	3.3705	0.735673	2.99879	4.03454	1.89103	2.65793	3.08683	2.78508	7.88525	3.40078	3.763	1.1682	2.295	1.63079	1.92772	4.48904
hsa-miR-30e-5p	11960.5	9534.1	7261.74	11939.2	16797.7	20692	6149.64	5448.75	5840.28	6012.05	7210.5	6481.89	7070.67	6831.62	6474.19	10155.7	6642.92	7392.81
hsa-miR-30e-3p	642.974	740.164	609.218	1235.93	988.101	997.685	397.117	401.347	397.429	360.203	370.607	372.046	532.088	521.016	488.835	605.022	918.558	890.112
hsa-miR-30c-1-3p	14.8837	20.6599	29.4919	33.1053	23.2406	23.6309	17.9648	27.4652	14.6624	31.5642	13.5176	17.0039	23.3306	18.6912	16.065	14.6771	27.9519	19.88
hsa-miR-6733-5p	2.23255	2.69477	3.3705	3.67836	0.749697	2.30545	2.83655	1.77195	2.31512	1.85672	1.12646	2.04047	3.763	3.50459	2.295	4.07697	2.89158	3.20646
hsa-miR-101-5p	5.20928	1.79651	6.741	0.735673	0.749697	1.72909	3.78207	0.885975	6.17365	0.928358	2.25293	6.80157	1.5052	3.50459	3.4425	4.07697	1.92772	3.84775
hsa-miR-3117-3p	2.97673	0.898257	0	2.20702	2.99879	8.06909	0	1.77195	0	0.928358	2.25293	0	1.5052	2.33639	0	8.15394	2.89158	5.13033
hsa-miR-1262	0	0	0	5.14971	2.99879	5.76363	0.945516	1.77195	1.54341	1.85672	0	4.08094	5.26819	4.67279	6.885	1.63079	5.78315	2.56517
hsa-miR-186-5p	1774.13	1494.7	1105.52	1622.89	1891.49	2098.54	1285.9	1334.28	1616.73	1756.45	2014.12	1920.76	1746.78	1528	1541.09	1814.25	1150.85	924.101
hsa-miR-760	5.95346	3.59303	3.3705	6.62106	5.99758	5.18727	2.83655	5.31585	0.771707	1.85672	1.12646	2.04047	6.77339	1.1682	1.1475	4.07697	1.92772	0.641291
hsa-miR-197-3p	254.51	255.105	277.224	380.343	298.38	251.871	190.049	217.95	203.731	271.081	273.731	264.581	362.753	510.502	332.775	402.805	387.471	384.134
hsa-miR-942-5p	33.4882	44.9128	24.4361	8.82807	7.49697	8.64545	12.2917	18.6055	20.8361	23.209	13.5176	12.2428	13.5468	19.8594	12.6225	13.8617	18.3133	10.2607
hsa-miR-190b-5p	2.23255	0	0.842625	2.94269	1.49939	2.88182	0.945516	2.65793	1.54341	2.78508	4.50586	4.08094	3.763	1.1682	0	0.815394	2.89158	4.48904
hsa-miR-92b-5p	266.417	291.934	208.128	72.8316	70.4715	47.8382	201.395	163.019	184.438	156.893	148.693	133.991	164.067	155.37	134.257	139.432	260.242	157.758
hsa-miR-92b-3p	4550.68	4899.99	5044.79	1196.2	1145.54	800.569	4016.55	3790.2	3725.03	3785.85	4312.11	3466.76	3527.43	5534.92	5242.93	3295.82	6042.43	3673.96
hsa-miR-1843	30.5115	20.6599	19.3804	83.131	74.9697	61.0945	21.7469	15.9476	19.2927	10.2119	23.6558	14.2833	32.3618	21.0275	22.95	27.7234	39.5182	42.9665
hsa-miR-488-5p	6.69764	6.2878	4.21312	3.67836	5.99758	4.03454	6.61861	4.42988	7.71707	4.64179	1.12646	3.40078	7.52599	2.33639	8.0325	5.70776	5.78315	6.41291
hsa-miR-1278	26.7906	26.0495	16.8525	11.7708	8.99637	9.79818	24.5834	12.4037	8.48877	12.997	6.75879	10.2024	15.052	14.0184	10.3275	15.4925	27.9519	26.9342
hsa-miR-181a-3p	16.372	15.2704	18.5377	58.1182	33.7364	48.9909	18.9103	14.1756	11.5756	3.71343	6.75879	0.680157	6.02079	2.33639	5.7375	4.07697	4.8193	8.33679
hsa-miR-135b-3p	72.9299	67.3693	77.5215	14.7135	26.2394	22.4782	89.8241	78.8518	87.2028	104.905	108.141	104.064	42.1456	35.0459	56.2275	19.5695	84.8196	61.564
hsa-miR-135b-5p	568.556	538.056	646.293	282.498	444.571	390.774	636.332	620.183	591.899	1063.9	1044.23	1291.62	560.686	753.487	736.695	548.76	436.628	463.654
hsa-miR-29c-3p	3.72091	0.898257	0.842625	1.47135	1.49939	2.30545	4.72758	4.42988	3.08683	4.64179	2.25293	6.12141	2.2578	2.33639	4.59	3.26158	0.963859	1.92387
hsa-miR-205-5p	2290.59	2145.94	2312.16	11891.4	11056.5	9453.51	1603.6	1718.79	1849.78	2220.63	2179.71	2050.67	2556.58	2942.69	2564.66	4516.47	3223.14	2865.93
hsa-miR-664a-3p	7.44183	8.08431	12.6394	36.7836	44.2321	50.1436	11.3462	15.0616	7.71707	30.6358	19.1499	34.688	38.3826	26.8685	37.8675	46.4775	30.8435	31.4233
hsa-miR-664a-5p	5.20928	1.79651	5.05575	27.2199	16.4933	9.79818	15.1283	13.2896	14.6624	16.7105	20.2764	4.7611	24.8358	21.0275	25.245	10.6001	9.63859	7.05421
hsa-miR-4742-5p	0.744183	4.49128	0.842625	2.94269	3.74849	2.30545	2.83655	3.5439	1.54341	5.57015	4.50586	1.36031	2.2578	2.33639	1.1475	3.26158	1.92772	0.641291
hsa-miR-4677-3p	5.20928	12.5756	8.42625	8.82807	5.24788	7.49272	4.72758	3.5439	6.17365	3.71343	1.12646	1.36031	0.752599	1.1682	3.4425	3.26158	7.71087	8.97808
hsa-miR-5699-5p	5.95346	4.49128	2.52787	2.94269	2.24909	3.45818	0.945516	3.5439	0.771707	0.928358	2.25293	5.44125	0.752599	1.1682	2.295	0.815394	0	3.20646
hsa-miR-1296-5p	205.394	161.686	172.738	209.667	181.427	229.393	134.263	159.476	161.287	229.305	228.672	200.646	202.449	258.172	181.305	192.433	202.41	110.302
hsa-miR-7151-3p	0	0	0	26.4842	16.4933	16.7145	0	0	0	0	0	0	0	1.1682	0	3.26158	5.78315	3.20646
hsa-miR-7151-5p	0	0	0	11.7708	9.74607	13.2564	0	0	0	0	0	0	0.752599	0	0	1.63079	1.92772	1.92387
hsa-miR-107	301.394	264.088	282.279	417.862	515.042	558.496	269.472	318.065	371.191	492.03	468.609	378.167	343.938	309.572	359.167	353.066	239.037	209.061
hsa-miR-1287-5p	51.3486	52.0989	51.4001	150.813	146.191	159.076	27.42	35.439	43.9873	43.6328	56.3232	46.2507	94.0749	78.2692	89.505	105.186	126.266	104.53
hsa-miR-146b-5p	244.836	215.582	187.905	1124.11	1187.52	1131.98	267.581	266.679	227.653	727.833	825.699	1018.19	2111.79	1832.9	1946.16	2372.8	2508.93	2220.15
hsa-miR-146b-3p	3.72091	2.69477	1.68525	10.2994	8.24667	5.18727	2.83655	1.77195	2.31512	2.78508	9.01172	4.08094	10.5364	15.1866	16.065	17.1233	22.1688	24.3691
hsa-miR-1307-3p	987.53	1046.47	1066.76	1626.57	1373.45	1387.88	1957.22	1766.64	1622.13	892.152	853.86	1021.6	950.533	810.729	934.065	914.872	977.353	628.466
hsa-miR-1307-5p	23.8138	19.7617	24.4361	11.0351	21.7412	32.2764	66.1861	32.7811	33.9551	25.0657	46.1851	54.4125	18.0624	35.0459	19.5075	22.831	6.74701	28.2168
hsa-miR-4482-3p	3.72091	5.38954	7.58362	2.20702	1.49939	1.72909	3.78207	4.42988	2.31512	0.928358	2.25293	2.04047	3.763	1.1682	0	2.44618	4.8193	4.48904
hsa-miR-548e-3p	17.8604	16.1686	32.0197	17.6561	18.7424	18.4436	17.0193	13.2896	14.6624	11.1403	19.1499	21.765	14.2994	25.7003	20.655	25.2772	19.2772	20.5213
hsa-miR-2110	28.2789	35.032	32.0197	37.5193	32.9867	35.1582	26.4745	28.3512	23.9229	17.6388	14.644	18.3642	22.578	32.7095	22.95	21.2002	25.0603	22.4452
hsa-miR-3944-3p	4.4651	4.49128	2.52787	0.735673	2.24909	1.15273	5.6731	4.42988	4.63024	1.85672	2.25293	1.36031	4.5156	1.1682	2.295	1.63079	4.8193	5.77162
hsa-miR-210-3p	418.975	394.335	310.086	1989.26	2943.31	3226.48	620.259	1028.62	844.247	2485.22	2954.72	2800.21	1960.52	1338.75	2037.96	1390.25	914.702	772.115
hsa-miR-210-5p	2.23255	3.59303	6.741	13.2421	13.4946	9.22182	3.78207	7.97378	4.63024	11.1403	13.5176	13.6031	18.0624	11.682	11.475	6.52315	7.71087	5.77162
hsa-miR-675-3p	0	0	0	24.2772	16.4933	34.0054	0.945516	1.77195	0	2.78508	2.25293	0	6.77339	2.33639	3.4425	12.2309	5.78315	10.2607
hsa-miR-675-5p	2.23255	1.79651	0.842625	93.4305	67.4728	72.0454	3.78207	3.5439	4.63024	3.71343	1.12646	0	15.052	4.67279	4.59	40.7697	13.494	24.3691
hsa-miR-483-3p	0.744183	1.79651	3.3705	149.342	155.187	171.18	0	0.885975	0	2.78508	2.25293	1.36031	84.2911	23.3639	35.5725	114.155	53.0122	62.2053
hsa-miR-483-5p	0	0	0.842625	97.8445	71.2212	72.0454	1.89103	0	0.771707	0.928358	1.12646	2.04047	27.0936	12.8502	18.36	36.6927	15.4217	27.5755
hsa-miR-1343-3p	2.97673	4.49128	7.58362	9.56375	9.74607	8.64545	4.72758	7.0878	12.3473	2.78508	2.25293	0.680157	9.03119	4.67279	4.59	6.52315	6.74701	4.48904
hsa-miR-129-2-3p	17.8604	21.5582	14.3246	222.909	96.711	254.176	8.50965	8.85975	16.9775	5.57015	6.75879	4.7611	14.2994	33.8777	20.655	70.1239	47.2291	50.0207
hsa-miR-130a-5p	17.1162	11.6773	11.7967	15.4491	11.9952	16.7145	8.50965	9.74573	6.94536	19.4955	16.897	28.5666	25.5884	28.0367	14.9175	35.0619	38.5544	49.3794
hsa-miR-130a-3p	136.185	95.2152	69.0952	163.319	197.92	314.694	156.01	140.87	155.885	190.313	200.511	429.179	204.707	168.22	208.845	237.28	147.47	157.758
hsa-miR-6747-3p	3.72091	1.79651	1.68525	2.94269	2.24909	5.76363	5.6731	4.42988	5.40195	1.85672	3.37939	3.40078	3.0104	1.1682	4.59	5.70776	4.8193	1.28258
hsa-miR-192-5p	208.371	242.529	244.361	627.529	1242.25	895.092	162.629	167.449	183.666	205.167	193.752	206.768	253.626	371.487	260.482	495.76	530.122	582.934
hsa-miR-194-3p	2.23255	1.79651	1.68525	4.41404	5.99758	4.61091	2.83655	0	0.771707	2.78508	3.37939	2.04047	0	2.33639	1.1475	1.63079	3.85544	4.48904
hsa-miR-548k	111.627	132.044	84.2625	38.255	40.4837	44.9563	65.2406	64.6762	68.6819	65.9134	63.082	63.9347	83.5385	51.4007	66.555	73.3855	57.8315	60.2814
hsa-miR-3664-3p	12.6511	8.98257	11.7967	0.735673	4.49818	2.88182	6.61861	6.20183	9.26048	3.71343	4.50586	4.08094	3.0104	2.33639	6.885	2.44618	4.8193	2.56517
hsa-miR-139-5p	12.6511	10.7791	8.42625	8.82807	7.49697	6.91636	8.50965	4.42988	8.48877	8.35523	13.5176	8.16188	7.52599	9.34558	10.3275	21.2002	10.6024	5.77162
hsa-miR-708-3p	332.65	283.849	382.552	166.262	278.138	266.856	583.384	500.576	446.046	971.991	853.86	1353.51	1018.27	1146	1378.15	720.808	641.93	1040.17
hsa-miR-708-5p	474.788	378.166	433.952	624.586	743.7	825.352	585.275	601.577	653.635	1956.05	1858.67	1946.61	2682.26	2596.9	3452.83	2358.93	1438.08	1355.05
hsa-miR-1304-5p	23.0697	31.439	18.5377	9.56375	9.74607	5.76363	21.7469	23.9213	14.6624	13.9254	13.5176	12.2428	12.7942	15.1866	6.885	20.3849	13.494	11.5432
hsa-miR-548l	1.48837	1.79651	5.05575	0.735673	0	3.45818	1.89103	3.5439	0.771707	6.49851	2.25293	4.08094	2.2578	2.33639	3.4425	4.07697	4.8193	0.641291
hsa-miR-34b-5p	1.48837	0.898257	0.842625	3.67836	13.4946	11.5273	0.945516	1.77195	2.31512	1.85672	0	1.36031	0.752599	1.1682	1.1475	3.26158	0.963859	1.92387
hsa-miR-34b-3p	5.20928	7.18606	7.58362	13.2421	9.74607	8.64545	5.6731	5.31585	3.08683	3.71343	2.25293	4.08094	5.26819	4.67279	5.7375	3.26158	8.67473	4.48904
hsa-miR-34c-5p	337.859	353.015	446.591	1099.1	1269.24	1231.69	475.595	404.891	385.853	232.09	241.064	293.148	255.884	321.254	296.055	375.081	700.726	796.484
hsa-miR-125b-1-3p	4.4651	8.08431	4.21312	64.7392	53.9782	58.2127	9.45516	3.5439	6.17365	1.85672	0	5.44125	3.0104	2.33639	2.295	4.89236	13.494	7.6955
hsa-miR-100-5p	276.092	317.085	363.171	8180.68	10022	9624.69	411.3	375.654	342.638	385.269	384.125	416.256	330.391	394.851	429.165	229.941	426.99	495.718
hsa-miR-200c-3p	8360.89	7939.69	8490.29	7597.29	7951.29	7837.39	5527.49	6339.15	6824.97	7524.35	7645.32	6744.43	5668.58	6977.64	6739.27	5970.31	5966.29	4367.84
hsa-miR-141-5p	8.93019	8.98257	14.3246	4.41404	2.24909	4.03454	8.50965	3.5439	3.85853	4.64179	2.25293	11.5627	6.02079	4.67279	6.885	6.52315	6.74701	10.902
hsa-miR-141-3p	59.5346	47.6076	69.9378	33.1053	77.9685	93.9472	78.4779	55.8165	59.4214	102.119	157.705	190.444	36.1248	51.4007	53.9325	46.4775	17.3495	42.3252
hsa-miR-6505-5p	2.97673	6.2878	1.68525	18.3918	9.74607	11.5273	6.61861	7.0878	4.63024	7.42687	5.63232	3.40078	6.77339	7.00918	11.475	8.15394	14.4579	9.61937
hsa-miR-1291	452.463	303.611	251.945	246.45	257.146	236.309	234.488	366.794	573.378	453.039	633.073	193.165	524.562	422.887	302.94	641.715	453.014	357.199
hsa-miR-1293	3.72091	5.38954	7.58362	1.47135	1.49939	1.15273	2.83655	1.77195	4.63024	3.71343	2.25293	2.04047	2.2578	3.50459	0	2.44618	0.963859	0.641291
hsa-miR-148b-5p	33.4882	23.3547	20.223	44.876	50.9794	54.1782	31.202	26.5793	30.0966	37.1343	49.5645	48.9713	33.1144	45.5597	59.67	51.3698	47.2291	37.8362
hsa-miR-148b-3p	3788.63	4059.22	2740.22	7581.84	6808.75	7577.45	3037.94	2972.45	3008.88	3099.79	3063.98	3028.06	4929.52	3790.8	3573.31	5613.17	6471.35	6938.77
hsa-miR-26a-2-3p	17.8604	16.1686	13.482	12.5064	20.9915	14.9854	10.4007	10.6317	13.8907	28.7791	33.7939	36.7285	15.8046	32.7095	21.8025	8.15394	20.241	20.5213
hsa-let-7i-5p	39.4417	35.9303	26.964	14.7135	11.2455	12.68	34.9841	19.4915	30.8683	30.6358	29.2881	21.0849	36.8774	28.0367	24.0975	17.1233	17.3495	32.0646
hsa-miR-1252-5p	10.4186	15.2704	12.6394	1.47135	0.749697	1.15273	7.56413	4.42988	8.48877	1.85672	6.75879	4.7611	0.752599	0	5.7375	2.44618	0.963859	0
hsa-miR-618	17.8604	16.1686	8.42625	3.67836	7.49697	5.76363	12.2917	9.74573	10.0322	12.997	14.644	18.3642	18.0624	21.0275	12.6225	22.831	13.494	7.05421
hsa-miR-331-5p	26.0464	19.7617	21.0656	49.2901	34.4861	36.8873	18.9103	22.1494	23.9229	22.2806	36.0469	28.5666	21.0728	28.0367	24.0975	31.8004	39.5182	19.88
hsa-miR-331-3p	13.3953	21.5582	10.9541	27.2199	27.7388	26.5127	8.50965	6.20183	4.63024	13.9254	9.01172	13.6031	21.0728	18.6912	13.77	40.7697	21.2049	21.8039
hsa-miR-135a-2-3p	31.2557	24.2529	37.0755	22.0702	30.7376	10.9509	22.6924	22.1494	19.2927	30.6358	36.0469	26.5261	15.052	33.8777	8.0325	3.26158	17.3495	10.902
hsa-miR-3613-5p	49.1161	52.0989	80.0493	52.2328	136.445	186.742	50.1124	44.2988	30.8683	56.6299	69.8408	82.9791	51.1767	77.101	69.9975	84.801	40.4821	65.4117
hsa-miR-16-1-3p	18.6046	18.8634	27.8066	15.4491	25.4897	39.1927	38.7662	43.4128	36.2702	56.6299	52.9439	69.376	33.867	42.0551	58.5225	17.9387	48.193	47.4556
hsa-miR-15a-5p	29.7673	25.1512	28.6492	29.4269	31.4873	35.7345	29.311	33.6671	37.0419	50.1314	36.0469	46.9308	27.0936	40.8869	28.6875	38.3235	32.7712	25.0104
hsa-miR-17-5p	23120.3	19158	22536	18927.4	20376.8	25228.6	21511.4	25360.2	26408.6	30717.5	31570.3	30703	21506.3	26021.6	26667.9	22211.3	15909.5	14143
hsa-miR-17-3p	73.6741	68.2675	84.2625	45.6117	66.7231	93.3709	85.0965	97.4573	95.6916	111.403	119.405	139.432	76.0125	98.1286	95.2425	58.7084	40.4821	48.7381
hsa-miR-18a-5p	1145.3	1031.2	1226.86	403.884	446.07	580.398	1082.62	1124.3	929.906	986.845	1055.5	1324.27	570.47	878.484	788.332	659.654	551.327	519.446
hsa-miR-18a-3p	152.557	131.146	99.4297	61.0609	51.7291	61.6709	91.7151	97.4573	106.496	104.905	99.1289	99.9831	89.5593	96.9604	87.21	79.0932	78.0726	55.7924
hsa-miR-19a-3p	1107.34	899.155	931.1	428.897	733.204	1004.6	1086.4	1060.51	1079.62	1177.16	1422.73	1409.97	744.321	1021	999.472	809.686	492.532	521.37
hsa-miR-20a-5p	45957	36824.9	47064.8	34763.5	44759.9	54801.8	47275.8	52179.5	51504.5	64610	66996.5	68858.4	44888	59314	58451.3	47590.5	31840.1	32061.4
hsa-miR-20a-3p	29.0231	25.1512	26.1214	24.2772	45.7315	36.8873	29.311	31.8951	34.7268	41.7761	38.2998	49.6514	42.8982	42.0551	35.5725	27.7234	28.9158	28.2168
hsa-miR-19b-1-5p	8.18601	11.6773	7.58362	2.94269	0	9.79818	12.2917	11.5177	10.0322	13.9254	12.3911	11.5627	5.26819	7.00918	2.295	9.78473	7.71087	11.5432
hsa-miR-92a-1-5p	89.3019	102.401	70.7805	60.3252	44.9818	32.8527	73.7503	51.3866	83.3443	85.409	61.9556	68.0157	59.4553	60.7463	58.5225	51.3698	91.5666	34.6297
hsa-miR-208a-3p	0	0	0	102.259	347.11	534.865	0	0	0	0	0	0	0	0	0	14.6771	9.63859	17.9562
hsa-miR-208a-5p	0.744183	0	0	48.5544	59.2261	61.6709	0	0	0	0	0	0	1.5052	0	0	3.26158	2.89158	2.56517
hsa-miR-208b-3p	0	0	0	19.8632	25.4897	31.1236	0	0	0	0	0	0	0	0	0	0	0	0.641291
hsa-miR-624-5p	2.23255	5.38954	2.52787	2.20702	1.49939	1.72909	3.78207	7.0878	3.85853	0	4.50586	6.12141	3.0104	5.84099	1.1475	4.07697	2.89158	3.20646
hsa-miR-625-5p	2.97673	0.898257	0	1.47135	2.99879	4.03454	0.945516	1.77195	2.31512	1.85672	0	0	3.763	1.1682	4.59	6.52315	4.8193	3.84775
hsa-miR-625-3p	18.6046	17.0669	25.2787	47.8187	72.7206	63.4	24.5834	15.9476	16.9775	25.994	28.1616	23.8055	39.8878	45.5597	49.3425	56.2622	74.2171	40.4014
hsa-miR-3173-5p	5.20928	8.98257	4.21312	5.14971	2.24909	4.61091	4.72758	5.31585	3.08683	1.85672	3.37939	2.72063	3.0104	4.67279	1.1475	2.44618	2.89158	1.92387
hsa-miR-342-5p	19.3487	18.8634	21.0656	61.7965	61.4752	36.8873	34.0386	22.1494	27.0097	23.209	24.7822	25.846	31.6092	33.8777	28.6875	34.2465	34.6989	24.3691
hsa-miR-342-3p	237.394	235.343	165.997	513.5	511.294	629.965	171.138	204.66	248.49	277.579	288.375	341.439	425.219	463.774	355.725	496.575	463.616	549.587
hsa-miR-345-5p	49.1161	46.7094	38.7607	25.0129	28.4885	34.5818	29.311	16.8335	33.9551	26.9224	45.0586	42.1697	37.63	37.3823	36.72	38.3235	24.0965	24.3691
hsa-miR-493-5p	1675.9	1748.01	1418.14	529.684	470.81	397.691	708.192	677.771	681.417	406.621	455.092	416.936	465.859	512.839	469.327	610.73	1206.75	665.66
hsa-miR-493-3p	343.812	387.149	382.552	94.9018	90.7134	81.2672	271.363	237.441	175.949	129.042	159.958	142.153	109.879	160.043	146.88	114.971	285.302	169.301
hsa-miR-337-3p	26.7906	34.1338	31.1771	11.7708	7.49697	6.34	15.1283	15.9476	13.8907	10.2119	13.5176	14.9634	14.2994	16.3548	11.475	14.6771	20.241	7.6955
hsa-miR-431-3p	269.394	264.088	175.266	146.399	150.689	112.391	179.648	201.116	163.602	94.6926	134.049	101.343	97.8379	116.82	97.5375	104.37	270.844	198.159
hsa-miR-433-3p	153.302	150.907	111.226	88.2807	82.4667	76.6563	106.843	87.7116	83.3443	58.4866	73.2202	50.3316	39.8878	56.0735	51.6375	46.4775	111.808	50.662
hsa-miR-127-5p	563.346	451.823	384.237	130.95	205.417	167.145	333.767	318.065	343.409	203.311	280.49	261.86	182.129	245.321	196.222	164.71	360.483	331.548
hsa-miR-127-3p	7447.78	7920.83	5871.41	2173.18	1878.74	1378.66	3719.66	3491.63	3240.4	1749.03	2124.51	1898.32	2134.37	2557.18	2011.57	2057.24	6569.66	4245.99
hsa-miR-432-5p	189.022	195.82	184.535	87.5451	74.22	81.2672	159.792	171.879	155.885	103.976	123.911	110.866	60.9605	103.97	73.44	75.8316	178.314	110.302
hsa-miR-136-5p	35.7208	35.032	29.4919	11.7708	22.4909	22.4782	41.6027	26.5793	26.238	23.209	49.5645	30.6071	14.2994	17.523	22.95	19.5695	38.5544	21.8039
hsa-miR-136-3p	758.322	653.931	551.077	242.772	401.088	338.902	413.191	391.601	373.506	313.785	380.745	359.123	321.36	431.065	316.71	364.481	647.713	664.378
hsa-miR-370-5p	70.6973	67.3693	63.1969	11.7708	13.4946	8.06909	26.4745	23.0354	15.4341	8.35523	14.644	10.2024	23.3306	30.3731	14.9175	10.6001	57.8315	32.0646
hsa-miR-370-3p	3200.73	3378.34	2594.44	853.381	830.665	772.327	1325.61	1390.1	1132.09	497.6	759.237	560.449	699.917	1068.9	834.232	686.562	2835.67	1513.45
hsa-miR-379-5p	22.3255	29.6425	32.0197	21.3345	12.7449	9.79818	19.8558	23.9213	22.3795	12.997	25.9087	14.2833	6.77339	4.67279	6.885	21.2002	36.6266	25.6517
hsa-miR-379-3p	5.95346	8.08431	4.21312	1.47135	3.74849	2.30545	8.50965	4.42988	2.31512	0.928358	1.12646	3.40078	1.5052	2.33639	2.295	8.96933	4.8193	3.84775
hsa-miR-411-5p	395.161	312.593	386.765	94.9018	143.942	149.854	329.04	323.381	276.271	175.46	232.052	234.654	130.2	281.536	214.582	169.602	296.869	221.887
hsa-miR-411-3p	5.95346	5.38954	0.842625	2.94269	2.99879	2.30545	0.945516	3.5439	0.771707	1.85672	1.12646	2.04047	2.2578	3.50459	2.295	3.26158	2.89158	5.13033
hsa-miR-299-5p	43.9068	26.9477	32.0197	14.7135	10.4958	17.8673	12.2917	25.6933	22.3795	5.57015	19.1499	13.6031	19.5676	19.8594	17.2125	13.8617	23.1326	24.3691
hsa-miR-299-3p	122.046	115.875	78.3641	22.0702	20.9915	28.2418	64.2951	56.7024	45.5307	39.9194	33.7939	25.1658	22.578	42.0551	32.13	47.2929	87.7112	59.6401
hsa-miR-380-5p	68.4648	61.9797	80.0493	10.2994	9.74607	6.91636	65.2406	49.6146	43.9873	17.6388	25.9087	21.765	11.289	21.0275	29.835	13.0463	33.7351	25.0104
hsa-miR-323a-3p	741.206	716.809	589.837	391.378	365.103	242.649	439.665	461.593	477.686	252.513	306.398	221.731	236.316	223.126	262.777	238.91	574.46	224.452
hsa-miR-758-3p	271.627	291.035	310.086	50.7614	68.2225	57.6363	183.43	199.344	171.319	80.7672	101.382	72.7768	60.2079	92.2876	96.39	79.9086	159.037	92.346
hsa-miR-494-3p	2190.87	1858.49	1502.4	445.818	522.539	368.873	880.276	910.783	1153.7	574.654	718.685	528.482	495.963	634.331	445.23	563.437	836.63	418.122
hsa-miR-543	1152.74	1195.58	1107.21	303.833	266.892	204.033	945.516	853.194	682.189	339.779	466.357	523.041	303.297	366.814	402.772	349.804	746.991	222.528
hsa-miR-495-3p	660.834	626.085	424.683	163.319	170.931	148.702	293.11	374.768	368.876	294.29	433.689	395.171	283.73	525.689	282.285	368.558	552.291	333.472
hsa-miR-654-5p	127.999	141.026	133.977	44.876	41.9831	31.1236	61.4586	71.764	59.4214	39.9194	32.6675	38.7689	33.867	31.5413	35.5725	39.9543	87.7112	72.4659
hsa-miR-654-3p	129.488	114.079	141.561	63.2679	84.7158	43.8036	107.789	81.5097	84.116	62.2	77.7261	62.5744	54.1871	80.6056	58.5225	53.816	92.5305	50.662
hsa-miR-376a-5p	6.69764	5.38954	3.3705	1.47135	3.74849	2.88182	10.4007	10.6317	9.26048	4.64179	3.37939	7.48172	6.02079	3.50459	3.4425	4.89236	5.78315	7.6955
hsa-miR-1185-1-3p	470.323	463.501	348.847	64.7392	79.4679	78.3854	199.504	222.38	198.329	121.615	193.752	135.351	83.5385	140.184	137.7	117.417	288.194	150.062
hsa-miR-1185-2-3p	129.488	91.6222	112.912	26.4842	22.4909	19.5964	41.6027	58.4744	57.878	23.209	42.8057	29.2467	31.6092	37.3823	29.835	32.6158	79.0364	43.6078
hsa-miR-381-3p	3866.03	3751.12	2473.95	740.823	774.437	628.236	2106.61	1828.65	1614.41	822.526	1096.05	1167.15	812.055	996.472	820.462	1016.8	2327.72	2211.81
hsa-miR-487b-3p	209.859	191.329	140.718	80.1883	86.2152	78.3854	104.952	101.887	131.962	67.7702	95.7495	82.9791	82.7859	100.465	76.8825	79.0932	125.302	82.7266
hsa-miR-539-5p	16.372	11.6773	18.5377	4.41404	3.74849	3.45818	10.4007	8.85975	10.0322	5.57015	3.37939	5.44125	4.5156	4.67279	2.295	1.63079	5.78315	5.13033
hsa-miR-539-3p	396.649	343.134	318.512	33.1053	74.22	65.7054	218.414	203.774	183.666	123.472	181.361	161.197	65.4761	102.801	87.21	98.6627	113.735	104.53
hsa-miR-889-3p	133.209	149.111	110.384	30.8983	23.2406	27.6654	86.042	69.9921	49.3892	32.4925	38.2998	35.3682	27.8462	35.0459	35.5725	34.2465	67.4701	52.5859
hsa-miR-655-3p	128.744	83.5379	70.7805	22.8059	28.4885	36.8873	62.4041	53.1585	58.6497	47.3463	49.5645	42.8499	33.867	40.8869	42.4575	45.6621	55.9038	30.782
hsa-miR-487a-5p	9.67437	14.3721	16.0099	11.0351	5.99758	3.45818	16.0738	10.6317	10.8039	8.35523	9.01172	4.7611	5.26819	2.33639	4.59	2.44618	10.6024	3.84775
hsa-miR-487a-3p	78.1392	56.5902	53.928	14.7135	18.7424	14.9854	34.0386	47.8427	33.9551	29.7075	37.1733	34.688	20.3202	24.5321	27.54	19.5695	57.8315	41.6839
hsa-miR-382-5p	295.44	285.646	358.958	198.632	191.173	119.884	293.11	268.451	277.814	158.749	191.499	169.359	100.848	148.361	131.962	104.37	199.519	114.791
hsa-miR-382-3p	494.137	417.69	321.04	243.508	242.902	198.845	254.344	230.354	225.338	138.325	203.89	145.554	167.077	143.688	151.47	125.571	346.025	278.962
hsa-miR-134-5p	358.696	336.846	479.453	111.822	76.4691	61.6709	197.613	209.09	172.091	90.0508	102.508	77.5379	76.0125	148.361	96.39	69.3085	237.109	137.878
hsa-miR-668-3p	5.20928	10.7791	7.58362	10.2994	9.74607	5.76363	7.56413	12.4037	10.8039	8.35523	9.01172	8.16188	10.5364	1.1682	8.0325	4.89236	11.5663	3.20646
hsa-miR-485-5p	60.2788	61.0815	76.6788	21.3345	23.9903	19.5964	43.4938	42.5268	24.6946	25.994	31.541	23.8055	24.0832	44.3915	32.13	21.2002	84.8196	33.9884
hsa-miR-485-3p	313.301	270.375	252.787	64.7392	48.7303	43.8036	174.921	143.528	147.396	90.9791	167.843	117.667	86.5489	146.025	121.635	101.924	209.157	92.9873
hsa-miR-323b-3p	8.18601	9.88083	8.42625	1.47135	3.74849	1.15273	3.78207	3.5439	6.17365	1.85672	1.12646	4.08094	3.0104	1.1682	2.295	0.815394	4.8193	1.28258
hsa-miR-154-5p	27.5348	19.7617	17.6951	9.56375	6.74728	6.34	11.3462	13.2896	15.4341	5.57015	9.01172	11.5627	4.5156	8.17738	16.065	12.2309	16.3856	19.88
hsa-miR-154-3p	177.86	132.044	99.4297	13.9778	16.4933	22.4782	92.6606	83.2817	85.6594	60.3433	77.7261	61.2141	36.8774	63.0826	33.2775	47.2929	84.8196	51.3033
hsa-miR-377-5p	23.0697	21.5582	21.0656	5.88538	5.24788	5.18727	6.61861	7.97378	11.5756	8.35523	9.01172	4.08094	6.77339	12.8502	12.6225	6.52315	14.4579	7.05421
hsa-miR-377-3p	28.2789	25.1512	10.9541	7.35673	15.7436	13.2564	17.0193	23.0354	13.119	16.7105	21.4028	29.2467	8.27859	16.3548	11.475	13.0463	14.4579	10.2607
hsa-miR-541-5p	20.8371	10.7791	7.58362	1.47135	2.24909	0	6.61861	4.42988	6.17365	0.928358	0	4.08094	0	0	1.1475	0.815394	1.92772	0.641291
hsa-miR-409-5p	953.298	889.274	817.346	325.167	306.626	259.364	443.447	506.778	535.564	298.931	369.481	261.18	300.287	296.722	259.335	227.495	639.039	429.665
hsa-miR-409-3p	3922.59	4069.1	2969.41	940.926	911.632	668.582	2115.12	1800.3	1517.18	645.209	787.399	794.423	809.044	864.466	706.86	723.254	2341.21	1153.04
hsa-miR-412-5p	74.4183	89.8257	81.7346	33.841	32.9867	21.9018	43.4938	51.3866	43.9873	34.3493	34.9204	18.3642	24.8358	12.8502	21.8025	14.6771	58.7954	22.4452
hsa-miR-369-5p	4.4651	6.2878	7.58362	3.67836	2.24909	2.30545	6.61861	8.85975	3.08683	2.78508	4.50586	4.7611	2.2578	1.1682	2.295	0.815394	4.8193	2.56517
hsa-miR-369-3p	23.8138	23.3547	11.7967	8.82807	8.99637	10.3745	10.4007	10.6317	10.0322	7.42687	11.2646	17.0039	8.27859	11.682	5.7375	13.8617	16.3856	5.77162
hsa-miR-410-3p	7.44183	3.59303	3.3705	1.47135	2.24909	1.72909	5.6731	1.77195	7.71707	2.78508	5.63232	2.72063	2.2578	4.67279	1.1475	2.44618	2.89158	3.84775
hsa-miR-1247-5p	0.744183	0	0	32.3696	31.4873	16.7145	0	0.885975	0	12.0687	15.7705	18.3642	36.8774	50.2325	25.245	20.3849	14.4579	17.3149
hsa-miR-203b-3p	34.9766	37.7268	43.8165	60.3252	53.2285	64.5527	47.2758	50.5006	52.476	21.3522	18.0234	22.4452	15.8046	25.7003	13.77	13.0463	58.7954	57.7162
hsa-miR-203a-3p	119.069	84.4362	117.125	736.409	737.702	842.067	119.135	125.809	145.081	75.197	84.4849	100.663	63.2183	72.4282	78.03	122.309	166.748	303.331
hsa-miR-211-5p	2.23255	4.49128	0.842625	5.14971	16.4933	2.30545	4.72758	1.77195	3.85853	1.85672	2.25293	0.680157	6.02079	8.17738	1.1475	1.63079	0	2.56517
hsa-miR-4713-5p	2.97673	0.898257	0.842625	2.20702	0	1.72909	3.78207	3.5439	1.54341	3.71343	4.50586	1.36031	2.2578	4.67279	8.0325	4.89236	0.963859	3.20646
hsa-miR-1266-5p	25.3022	30.5407	10.9541	1.47135	6.74728	2.30545	15.1283	15.9476	18.521	9.28358	7.88525	7.48172	6.77339	11.682	11.475	4.07697	16.3856	10.902
hsa-miR-628-3p	2.97673	6.2878	2.52787	13.2421	15.7436	13.8327	4.72758	2.65793	3.85853	12.997	7.88525	12.923	7.52599	7.00918	6.885	7.33855	12.5302	4.48904
hsa-miR-628-5p	5.95346	4.49128	5.05575	16.1848	11.2455	14.4091	4.72758	12.4037	3.85853	12.997	7.88525	12.923	10.5364	8.17738	13.77	5.70776	5.78315	7.6955
hsa-miR-190a-5p	20.0929	12.5756	16.0099	36.7836	100.459	125.647	47.2758	23.9213	35.4985	35.2776	34.9204	61.8943	21.0728	31.5413	21.8025	35.8773	21.2049	42.9665
hsa-miR-1272	69.209	70.064	64.0395	4.41404	1.49939	0.576363	53.8944	42.5268	44.759	21.3522	33.7939	14.2833	13.5468	14.0184	10.3275	8.96933	9.63859	11.5432
hsa-miR-629-3p	6.69764	4.49128	1.68525	2.20702	1.49939	1.15273	4.72758	5.31585	5.40195	0.928358	5.63232	5.44125	3.0104	4.67279	1.1475	5.70776	5.78315	4.48904
hsa-miR-629-5p	218.79	227.259	189.591	217.024	174.679	223.053	195.722	178.081	196.785	149.466	154.326	145.554	249.863	221.957	205.402	272.342	380.724	344.373
hsa-miR-184	8.93019	17.9651	6.741	136.099	57.7267	77.8091	7.56413	7.0878	2.31512	5.57015	1.12646	1.36031	3.763	2.33639	2.295	72.5701	74.2171	90.4221
hsa-miR-7706	31.2557	44.0146	32.0197	66.9462	51.7291	54.1782	106.843	75.3079	65.5951	66.8418	72.0938	115.627	95.5801	71.26	100.98	86.4318	77.1087	77.5963
hsa-miR-5094	8.93019	9.88083	11.7967	0	0.749697	0.576363	15.1283	9.74573	10.0322	4.64179	7.88525	2.72063	3.0104	1.1682	6.885	2.44618	1.92772	5.13033
hsa-miR-193b-5p	1.48837	1.79651	4.21312	9.56375	1.49939	1.72909	1.89103	4.42988	1.54341	1.85672	1.12646	0.680157	1.5052	2.33639	2.295	2.44618	2.89158	1.28258
hsa-miR-193b-3p	49.1161	44.0146	37.9181	88.2807	68.9722	74.9272	29.311	37.211	24.6946	40.8478	28.1616	54.4125	62.4657	58.4099	47.0475	52.1852	51.0845	62.2053
hsa-miR-365a-5p	11.9069	8.98257	11.7967	5.88538	8.24667	5.76363	3.78207	7.0878	3.85853	1.85672	5.63232	2.04047	2.2578	3.50459	6.885	4.07697	5.78315	5.77162
hsa-miR-365a-3p	109.395	107.791	76.6788	153.02	160.435	149.278	58.622	79.7378	73.3121	73.3403	61.9556	91.8212	147.509	119.156	76.8825	145.956	79.0364	74.3898
hsa-miR-484	1521.85	1428.23	1183.89	1882.59	2173.37	2026.49	1774.73	1781.7	2072.8	2407.23	2682.11	2181.94	2375.2	1995.28	2236.48	1937.38	1433.26	935.003
hsa-miR-328-3p	20.8371	24.2529	16.0099	246.45	244.401	216.713	25.5289	23.9213	22.3795	38.0627	49.5645	45.5705	73.7547	67.7554	71.145	97.8473	118.555	85.933
hsa-miR-140-5p	224.743	204.803	260.371	280.291	322.37	367.144	310.129	331.355	294.02	455.824	441.574	515.559	290.503	360.973	406.215	323.711	233.254	212.267
hsa-miR-140-3p	2522.78	2314.81	2377.04	3237.7	3078.26	3260.49	2467.8	2735.01	2784.32	3461.85	3505.56	3137.56	4052.75	3977.71	3842.98	3710.04	4640.98	5265
hsa-miR-22-3p	357.952	343.134	232.564	1555.21	1252.74	1548.11	207.068	186.941	216.85	166.176	182.487	192.484	186.645	165.884	156.06	388.943	277.591	177.638
hsa-miR-22-5p	8.18601	1.79651	2.52787	12.5064	12.7449	12.1036	2.83655	3.5439	2.31512	0.928358	0	0	1.5052	4.67279	0	1.63079	0.963859	1.92387
hsa-miR-132-3p	5.20928	4.49128	4.21312	37.5193	20.2418	27.0891	5.6731	8.85975	5.40195	4.64179	6.75879	16.3238	12.7942	8.17738	16.065	20.3849	17.3495	23.0865
hsa-miR-212-5p	8.18601	4.49128	1.68525	19.8632	8.24667	13.2564	0.945516	1.77195	2.31512	0	1.12646	2.72063	2.2578	4.67279	3.4425	13.0463	9.63859	8.33679
hsa-miR-195-3p	20.8371	26.0495	26.964	1.47135	2.99879	2.88182	14.1827	8.85975	5.40195	13.9254	12.3911	17.0039	18.815	18.6912	18.36	9.78473	16.3856	13.4671
hsa-miR-195-5p	24.558	14.3721	16.8525	1.47135	5.99758	4.61091	17.0193	15.0616	15.4341	20.4239	27.0352	28.5666	19.5676	35.0459	29.835	23.6464	16.3856	21.1626
hsa-miR-497-5p	31.9999	26.0495	29.4919	4.41404	8.24667	7.49272	27.42	23.9213	20.8361	47.3463	34.9204	40.8094	41.393	31.5413	52.785	26.0926	10.6024	16.6736
hsa-miR-324-5p	4.4651	2.69477	2.52787	10.2994	17.243	27.0891	7.56413	12.4037	10.0322	10.2119	11.2646	13.6031	15.052	12.8502	5.7375	17.1233	5.78315	21.8039
hsa-miR-4521	3796.82	3422.36	2244.75	1459.58	1269.99	1238.61	1958.16	2064.32	2722.58	3134.14	2940.07	2840.33	1433.7	1271	1301.26	182.648	2293.02	1225.51
hsa-miR-744-5p	453.207	411.402	433.952	499.522	545.78	530.254	307.293	406.663	461.481	420.546	385.251	290.427	324.37	359.805	289.17	326.158	309.399	224.452
hsa-miR-744-3p	2.23255	2.69477	3.3705	4.41404	5.24788	2.88182	5.6731	2.65793	1.54341	0.928358	1.12646	2.04047	3.0104	5.84099	2.295	8.96933	3.85544	3.20646
hsa-miR-1269b	2.23255	5.38954	2.52787	83.131	83.9661	57.6363	3.78207	6.20183	3.85853	14.8537	19.1499	20.4047	21.0728	25.7003	18.36	24.4618	26.9881	36.5536
hsa-miR-1180-3p	274.603	315.288	214.869	315.604	282.636	261.669	484.104	466.909	450.677	318.427	307.525	311.512	246.1	175.23	220.32	200.587	221.688	130.823
hsa-miR-144-5p	3.72091	2.69477	6.741	1.47135	0.749697	1.72909	1.89103	1.77195	0.771707	0	2.25293	2.04047	0.752599	1.1682	6.885	4.07697	0.963859	3.20646
hsa-miR-423-5p	2043.53	2079.46	1547.9	3105.28	2599.95	2119.86	1954.38	1805.62	1857.5	1570.78	1679.56	1494.98	2482.82	1928.69	1931.24	2469.83	2608.2	2302.24
hsa-miR-423-3p	10803.3	10247.3	8375.69	12017.2	11663	11550.3	8327.16	8498.28	9552.18	8591.03	9326	7559.94	12217.7	10264.9	10273.6	11570.4	11750.4	8813.91
hsa-miR-193a-5p	20.8371	17.9651	27.8066	27.2199	36.7352	32.2764	30.2565	20.3774	23.9229	23.209	9.01172	24.4856	32.3618	15.1866	19.5075	19.5695	3.85544	7.05421
hsa-miR-365b-5p	6.69764	6.2878	2.52787	2.94269	4.49818	5.76363	7.56413	1.77195	6.17365	8.35523	4.50586	7.48172	3.0104	2.33639	2.295	1.63079	2.89158	1.92387
hsa-miR-365b-3p	90.0461	72.7588	60.669	143.456	126.699	136.022	63.3496	58.4744	53.2478	67.7702	60.8291	89.1005	112.137	86.4466	86.0625	137.802	61.687	69.2595
hsa-miR-4728-3p	18.6046	16.1686	8.42625	4.41404	11.2455	12.1036	6.61861	5.31585	3.08683	12.0687	14.644	6.12141	8.27859	11.682	14.9175	14.6771	11.5663	7.05421
hsa-miR-6866-5p	3.72091	1.79651	2.52787	5.88538	2.24909	2.88182	2.83655	2.65793	2.31512	6.49851	2.25293	7.48172	2.2578	1.1682	4.59	8.96933	6.74701	6.41291
hsa-miR-5010-3p	5.20928	1.79651	5.05575	3.67836	2.99879	3.45818	0.945516	1.77195	2.31512	2.78508	4.50586	6.12141	5.26819	3.50459	3.4425	5.70776	0.963859	8.33679
hsa-miR-152-3p	23.0697	22.4564	21.9082	498.051	384.595	444.376	17.0193	20.3774	10.8039	16.7105	21.4028	14.2833	57.9501	32.7095	55.08	114.971	138.796	139.16
hsa-miR-152-5p	0	0	0.842625	10.2994	8.24667	13.2564	0.945516	0	0	1.85672	0	0	1.5052	0	3.4425	0.815394	1.92772	1.92387
hsa-miR-10a-5p	1.48837	0.898257	0	1415.43	1333.71	2374.62	1.89103	0.885975	3.08683	12.0687	21.4028	42.8499	1518.75	132.006	226.057	1537.02	472.291	1194.08
hsa-miR-142-3p	139.906	110.486	179.479	0.735673	7.49697	6.91636	157.901	125.809	119.615	87.2657	102.508	159.837	36.8774	61.9144	51.6375	36.6927	17.3495	39.7601
hsa-miR-142-5p	51.3486	45.8111	45.5017	0	0	2.88182	44.4393	54.9305	51.7043	49.203	56.3232	47.611	24.0832	37.3823	35.5725	17.9387	7.71087	7.05421
hsa-miR-454-3p	330.417	313.492	161.784	361.215	401.088	494.52	209.905	214.406	246.174	238.588	292.881	352.321	371.784	308.404	335.07	454.174	418.315	534.196
hsa-miR-454-5p	46.1393	56.5902	47.187	58.8538	34.4861	42.0745	34.0386	34.553	48.6175	35.2776	30.4146	31.2872	46.6611	51.4007	39.015	38.3235	47.2291	42.9665
hsa-miR-301a-3p	46.8835	26.0495	31.1771	72.0959	95.2116	146.396	63.3496	54.0445	65.5951	113.26	96.876	114.947	78.2703	107.474	106.717	76.647	42.4098	64.7704
hsa-miR-301a-5p	101.209	99.7065	76.6788	80.1883	95.2116	86.4545	83.2054	51.3866	57.878	51.0597	52.9439	46.2507	82.7859	63.0826	59.67	56.2622	88.675	84.0092
hsa-miR-21-5p	71778.6	78356.8	88653.4	145331	110885	150646	56785.8	52112.2	44990.5	45662.2	49001.2	50760.8	40875.2	70262.4	56603.9	68358.6	88891.9	104202
hsa-miR-21-3p	95.2554	68.2675	74.9936	116.972	120.701	168.298	46.3303	52.2726	69.4536	109.546	99.1289	102.024	51.9293	107.474	67.7025	90.5087	103.133	164.171
hsa-miR-3064-5p	1.48837	1.79651	5.05575	2.20702	1.49939	3.45818	4.72758	3.5439	2.31512	2.78508	3.37939	1.36031	3.763	2.33639	0	4.07697	2.89158	1.92387
hsa-miR-3615	127.999	113.18	101.115	258.221	216.663	175.791	180.594	160.362	179.036	217.236	165.59	165.278	202.449	169.389	179.01	169.602	228.435	139.802
hsa-miR-6516-3p	8.18601	4.49128	7.58362	5.88538	8.99637	10.9509	8.50965	13.2896	16.2058	20.4239	23.6558	12.2428	11.289	18.6912	14.9175	8.15394	13.494	3.20646
hsa-miR-3065-5p	39.4417	21.5582	35.3902	13.2421	11.9952	13.2564	21.7469	31.8951	15.4341	16.7105	18.0234	17.6841	9.78379	12.8502	18.36	7.33855	6.74701	3.20646
hsa-miR-3065-3p	6.69764	4.49128	3.3705	1.47135	1.49939	1.72909	0.945516	3.5439	3.08683	6.49851	1.12646	3.40078	0	7.00918	3.4425	0.815394	0	0.641291
hsa-miR-187-3p	357.952	324.271	289.02	46.3474	56.977	79.5382	213.687	254.275	230.74	606.218	508.036	578.133	453.065	311.909	411.952	357.143	189.88	223.169
hsa-miR-122-5p	2.97673	0	1.68525	15474.9	15320.1	11678.3	2.83655	2.65793	2.31512	3.71343	2.25293	1.36031	26.341	49.0643	19.5075	309.034	714.22	464.936
hsa-miR-122b-5p	0	0	0	8.0924	8.24667	10.9509	0	0	0	0	0	2.04047	2.2578	7.00918	1.1475	7.33855	1.92772	2.56517
hsa-miR-3187-3p	13.3953	5.38954	3.3705	5.88538	3.74849	8.06909	6.61861	6.20183	6.94536	6.49851	3.37939	3.40078	3.763	2.33639	2.295	2.44618	4.8193	5.13033
hsa-miR-4746-5p	15.6278	24.2529	18.5377	8.0924	4.49818	3.45818	15.1283	19.4915	10.8039	7.42687	6.75879	13.6031	10.5364	19.8594	16.065	10.6001	14.4579	12.8258
hsa-miR-3940-3p	17.8604	11.6773	13.482	5.14971	4.49818	4.61091	11.3462	10.6317	10.8039	9.28358	7.88525	6.12141	3.763	8.17738	3.4425	6.52315	8.67473	3.84775
hsa-miR-7974	600.555	662.015	382.552	22.0702	14.2442	19.5964	553.127	518.296	459.937	146.681	136.302	170.719	169.335	175.23	161.797	49.739	396.146	319.363
hsa-miR-10395-3p	918.321	756.332	331.152	735.673	922.877	1017.86	384.825	385.399	662.896	544.946	688.27	356.402	843.664	450.924	419.985	1040.44	1073.74	2047
hsa-miR-10395-5p	1135.62	954.847	444.063	1229.31	1381.69	1391.92	714.81	776.115	1089.65	1023.98	1251.5	725.727	1413.38	956.753	868.657	1331.54	1573.02	2449.09
hsa-miR-24-2-5p	7.44183	15.2704	7.58362	32.3696	43.4824	45.5327	3.78207	4.42988	8.48877	12.0687	13.5176	11.5627	16.5572	12.8502	13.77	16.3079	10.6024	12.1845
hsa-miR-27a-3p	2.23255	2.69477	1.68525	2.20702	15.7436	11.5273	0.945516	0	0.771707	0	4.50586	3.40078	1.5052	1.1682	1.1475	7.33855	2.89158	7.05421
hsa-miR-27a-5p	37.2091	42.2181	53.928	78.717	69.7219	64.5527	18.9103	20.3774	22.3795	41.7761	23.6558	34.688	47.4137	54.9053	48.195	92.1395	56.8677	94.2698
hsa-miR-23a-3p	183.069	149.111	178.636	821.011	769.939	1018.43	130.481	135.554	170.547	227.448	250.075	287.026	466.611	384.337	372.937	660.469	333.495	359.764
hsa-miR-181c-5p	8.18601	4.49128	0.842625	27.9556	33.7364	33.4291	4.72758	8.85975	7.71707	7.42687	6.75879	13.6031	12.0416	8.17738	13.77	12.2309	4.8193	10.2607
hsa-miR-181c-3p	11.9069	8.08431	14.3246	50.0258	68.2225	50.72	6.61861	9.74573	14.6624	12.997	11.2646	12.923	17.3098	12.8502	16.065	13.8617	10.6024	12.1845
hsa-miR-181d-5p	49.8602	40.4216	36.2329	212.609	227.158	195.387	31.202	25.6933	45.5307	35.2776	49.5645	40.8094	53.4345	38.5505	39.015	48.1082	42.4098	37.1949
hsa-miR-1270	37.2091	26.0495	33.705	13.2421	5.24788	5.76363	28.3655	28.3512	16.2058	13.9254	10.1382	17.0039	13.5468	11.682	11.475	14.6771	8.67473	13.4671
hsa-miR-641	31.2557	41.3198	22.7509	30.1626	27.7388	26.5127	30.2565	18.6055	25.4663	23.209	27.0352	19.0444	27.8462	31.5413	32.13	45.6621	41.4459	28.2168
hsa-miR-330-3p	306.603	302.713	280.594	395.792	295.381	281.265	244.889	271.994	243.088	170.818	145.314	149.634	260.399	209.107	219.172	292.726	276.628	214.833
hsa-miR-330-5p	23.8138	21.5582	25.2787	24.2772	33.7364	35.1582	23.6379	19.4915	26.238	38.0627	24.7822	40.8094	24.0832	24.5321	22.95	30.1696	22.1688	28.8581
hsa-miR-642a-5p	2.23255	0.898257	0.842625	19.8632	13.4946	21.9018	0	0	1.54341	1.85672	0	0.680157	5.26819	7.00918	10.3275	11.4155	4.8193	4.48904
hsa-miR-769-5p	1556.09	1441.7	1124.06	1464.72	1335.96	1363.1	1231.06	1068.49	1036.4	930.215	1020.58	973.985	1498.42	1207.92	1175.04	1364.15	1903.62	1919.39
hsa-miR-769-3p	17.8604	10.7791	10.1115	21.3345	11.9952	14.9854	13.2372	5.31585	9.26048	10.2119	11.2646	10.2024	8.27859	9.34558	8.0325	8.15394	10.6024	3.20646
hsa-miR-150-5p	15.6278	15.2704	16.8525	0.735673	0	0.576363	9.45516	7.0878	5.40195	4.64179	2.25293	5.44125	1.5052	0	0	1.63079	2.89158	0.641291
hsa-miR-99b-5p	2975.99	3063.06	3501.95	13141.3	9440.94	8668.51	2819.53	2766.9	2776.6	6135.52	5151.32	5839.15	6556.64	5579.31	5894.71	4166.66	5162.43	5299.63
hsa-miR-99b-3p	245.58	280.256	240.991	1147.65	968.609	787.889	279.873	246.301	223.795	375.985	332.307	438.021	556.171	292.049	313.267	357.143	434.7	430.307
hsa-let-7e-5p	14.1395	17.9651	5.89837	210.402	143.942	132.564	17.0193	12.4037	13.119	34.3493	23.6558	30.6071	32.3618	9.34558	28.6875	41.5851	21.2049	14.1084
hsa-miR-125a-5p	1482.41	1391.4	1384.43	9687.34	8278.91	7664.48	1145.97	1233.28	1517.18	4630.65	4050.77	3579.67	5460.86	3836.36	4762.12	4149.54	2846.28	1597.46
hsa-miR-125a-3p	1.48837	2.69477	1.68525	6.62106	4.49818	6.34	0.945516	2.65793	2.31512	1.85672	5.63232	5.44125	2.2578	5.84099	2.295	1.63079	3.85544	3.20646
hsa-miR-1323	1496.55	1403.98	1180.52	36.048	41.2334	50.1436	1043.85	1067.6	1015.57	620.143	661.235	534.603	290.503	214.948	273.105	220.156	271.808	131.465
hsa-miR-498-5p	117.581	129.349	108.699	2.94269	0	6.34	114.407	136.44	144.309	56.6299	72.0938	85.6998	26.341	28.0367	21.8025	12.2309	26.0242	19.2387
hsa-miR-498-3p	14.1395	15.2704	19.3804	0	0	0.576363	3.78207	11.5177	11.5756	6.49851	7.88525	4.7611	2.2578	3.50459	4.59	1.63079	3.85544	0.641291
hsa-miR-520e-5p	10.4186	9.88083	13.482	0	0.749697	0	7.56413	4.42988	5.40195	2.78508	2.25293	2.72063	1.5052	3.50459	1.1475	0	0.963859	1.92387
hsa-miR-520e-3p	8.18601	12.5756	5.05575	0	0	0	3.78207	5.31585	3.85853	0	3.37939	3.40078	0.752599	1.1682	1.1475	0.815394	0	2.56517
hsa-miR-519e-5p	5.95346	5.38954	5.05575	0	0	0	13.2372	7.97378	14.6624	6.49851	5.63232	12.923	0	2.33639	0	1.63079	0	1.28258
hsa-miR-520f-3p	235.162	215.582	157.571	0.735673	0	1.15273	144.664	116.063	124.245	92.8358	88.9907	104.064	25.5884	47.8961	25.245	33.4312	50.1207	51.9446
hsa-miR-519c-5p	37.2091	22.4564	37.9181	1.47135	0.749697	0	17.9648	15.0616	20.0644	7.42687	5.63232	10.8825	3.0104	3.50459	4.59	5.70776	5.78315	2.56517
hsa-miR-519c-3p	19.3487	10.7791	12.6394	0	0.749697	0	9.45516	13.2896	16.2058	4.64179	14.644	12.2428	1.5052	2.33639	4.59	4.89236	1.92772	5.13033
hsa-miR-520a-3p	32.744	25.1512	25.2787	0	2.99879	2.30545	12.2917	18.6055	16.9775	14.8537	12.3911	17.0039	8.27859	9.34558	12.6225	5.70776	16.3856	10.2607
hsa-miR-526b-5p	561.858	522.786	496.306	15.4491	16.4933	19.5964	334.713	310.091	368.104	249.728	300.766	212.209	104.611	93.4558	102.127	97.0319	113.735	87.8569
hsa-miR-519b-5p	25.3022	28.7442	33.705	0	1.49939	0.576363	17.9648	15.0616	16.9775	14.8537	6.75879	10.2024	2.2578	5.84099	4.59	6.52315	3.85544	3.20646
hsa-miR-519b-3p	9.67437	8.08431	10.9541	0.735673	0	0	9.45516	9.74573	12.3473	7.42687	10.1382	11.5627	1.5052	3.50459	2.295	1.63079	2.89158	3.20646
hsa-miR-525-5p	39.4417	40.4216	35.3902	0.735673	0.749697	1.15273	46.3303	37.211	31.64	18.5672	22.5293	30.6071	9.03119	15.1866	10.3275	0	5.78315	7.6955
hsa-miR-523-5p	34.2324	26.9477	42.1312	0	0.749697	0	17.0193	15.0616	20.8361	11.1403	16.897	12.2428	3.763	3.50459	5.7375	4.07697	3.85544	3.84775
hsa-miR-523-3p	17.1162	9.88083	17.6951	0	0	0	9.45516	5.31585	4.63024	5.57015	4.50586	3.40078	1.5052	1.1682	2.295	0.815394	4.8193	4.48904
hsa-miR-518f-5p	15.6278	11.6773	21.9082	0	0	0	10.4007	16.8335	11.5756	13.9254	14.644	10.2024	2.2578	1.1682	3.4425	1.63079	7.71087	1.92387
hsa-miR-518f-3p	4.4651	6.2878	9.26887	0	0	0	8.50965	3.5439	6.17365	2.78508	3.37939	4.08094	2.2578	2.33639	1.1475	3.26158	1.92772	3.84775
hsa-miR-520b-3p	41.6742	26.9477	17.6951	0.735673	0	0	22.6924	15.0616	20.8361	9.28358	5.63232	14.9634	4.5156	5.84099	5.7375	0.815394	2.89158	10.2607
hsa-miR-518b	212.092	202.108	131.449	2.94269	4.49818	4.03454	89.8241	64.6762	99.5501	72.412	72.0938	60.534	33.1144	24.5321	27.54	46.4775	35.6628	48.0969
hsa-miR-520c-5p	11.1627	15.2704	8.42625	0	0	0	12.2917	6.20183	5.40195	1.85672	2.25293	3.40078	3.763	2.33639	1.1475	0.815394	2.89158	3.20646
hsa-miR-520c-3p	50.6044	28.7442	28.6492	0	0	0	14.1827	20.3774	20.8361	9.28358	10.1382	16.3238	2.2578	5.84099	1.1475	2.44618	9.63859	13.4671
hsa-miR-518c-5p	131.72	123.959	74.151	0	3.74849	2.30545	59.5675	46.9567	55.5629	26.9224	39.4263	17.6841	9.78379	16.3548	4.59	14.6771	26.9881	24.3691
hsa-miR-518c-3p	52.837	45.8111	64.0395	2.94269	0.749697	0.576363	47.2758	42.5268	40.1287	42.7045	36.0469	44.8903	3.0104	12.8502	8.0325	8.15394	10.6024	12.1845
hsa-miR-524-5p	62.5113	50.3024	75.8362	0.735673	1.49939	0.576363	44.4393	43.4128	48.6175	41.7761	47.3115	36.0483	6.77339	11.682	14.9175	7.33855	11.5663	7.6955
hsa-miR-517a-3p	187.534	169.771	114.597	2.20702	8.24667	6.91636	79.4234	87.7116	87.9745	70.5552	59.7026	82.299	25.5884	37.3823	30.9825	26.908	37.5905	30.1407
hsa-miR-519d-5p	12.6511	9.88083	6.741	0.735673	0	0	13.2372	4.42988	9.26048	8.35523	4.50586	2.04047	0.752599	1.1682	0	1.63079	2.89158	0
hsa-miR-519d-3p	91.5345	89.8257	53.928	0.735673	1.49939	1.15273	50.1124	59.3604	53.2478	40.8478	43.9321	49.6514	8.27859	15.1866	8.0325	11.4155	24.0965	17.3149
hsa-miR-520d-3p	19.3487	17.9651	6.741	0	1.49939	0.576363	10.4007	5.31585	10.0322	3.71343	6.75879	6.80157	0	1.1682	0	3.26158	5.78315	7.05421
hsa-miR-517b-3p	174.883	167.974	119.653	2.94269	4.49818	5.76363	79.4234	85.0536	78.7141	86.3373	69.8408	73.4569	24.0832	17.523	26.3925	32.6158	32.7712	37.8362
hsa-miR-520g-5p	23.0697	16.1686	18.5377	0.735673	0	0	5.6731	8.85975	9.26048	1.85672	3.37939	3.40078	2.2578	3.50459	8.0325	2.44618	0.963859	1.92387
hsa-miR-520g-3p	163.72	149.111	99.4297	1.47135	0.749697	2.88182	62.4041	70.878	60.1931	57.5582	55.1968	48.9713	17.3098	19.8594	16.065	13.0463	25.0603	16.6736
hsa-miR-518e-5p	31.9999	27.846	25.2787	0.735673	0	0	18.9103	18.6055	19.2927	13.9254	10.1382	7.48172	6.77339	2.33639	3.4425	4.89236	5.78315	8.33679
hsa-miR-518d-5p	11.9069	6.2878	12.6394	0.735673	0.749697	0.576363	2.83655	7.97378	10.0322	1.85672	6.75879	2.72063	0.752599	1.1682	2.295	0.815394	0.963859	0
hsa-miR-517c-3p	20.8371	13.4739	11.7967	0.735673	0.749697	0.576363	11.3462	7.0878	13.119	12.0687	9.01172	8.16188	3.763	0	2.295	0.815394	2.89158	3.20646
hsa-miR-520h	7.44183	8.08431	5.05575	0.735673	0	0	2.83655	2.65793	3.85853	2.78508	3.37939	4.08094	2.2578	7.00918	0	0.815394	1.92772	0.641291
hsa-miR-522-5p	44.651	21.5582	41.2886	1.47135	0.749697	0.576363	15.1283	15.0616	17.7493	9.28358	7.88525	11.5627	7.52599	7.00918	4.59	2.44618	6.74701	5.77162
hsa-miR-522-3p	39.4417	28.7442	26.1214	0	2.24909	0.576363	10.4007	14.1756	9.26048	11.1403	10.1382	12.2428	9.78379	4.67279	1.1475	3.26158	5.78315	4.48904
hsa-miR-519a-5p	38.6975	26.0495	28.6492	0	1.49939	1.15273	20.8014	16.8335	17.7493	10.2119	16.897	12.923	2.2578	3.50459	3.4425	4.89236	4.8193	5.77162
hsa-miR-371a-5p	1799.43	1745.31	1901.8	126.536	143.942	149.278	3543.8	3742.36	3326.06	8251.25	7382.85	7441.6	4887.38	3127.26	3168.25	2341	853.979	995.284
hsa-miR-371a-3p	116.092	113.18	89.3182	13.9778	13.4946	16.1382	138.991	152.388	172.862	473.463	415.666	438.701	329.638	267.517	230.647	260.111	73.2533	136.595
hsa-miR-372-5p	197.208	169.771	235.935	6.62106	14.9939	11.5273	339.44	363.25	301.737	634.069	520.427	609.421	330.391	324.759	274.252	152.479	78.0726	115.432
hsa-miR-372-3p	18856.1	18468.2	17070.7	1378.65	1956.71	2104.88	28119.7	26281.6	23410.5	61143.5	55290.3	62986.6	38850.7	32171	32366.4	26696.8	11007.3	15201.8
hsa-miR-373-5p	17.1162	29.6425	26.964	1.47135	0	1.15273	29.311	49.6146	33.1834	71.4836	75.4732	72.7768	33.867	25.7003	27.54	13.8617	4.8193	8.33679
hsa-miR-373-3p	770.229	694.353	686.739	58.8538	62.9746	106.627	1067.49	1087.09	1169.91	3443.28	3190.15	2626.09	1755.06	1431.04	1385.03	1199.44	384.58	471.349
hsa-miR-935	104.186	90.724	117.967	22.0702	25.4897	26.5127	69.0227	77.0799	85.6594	71.4836	56.3232	57.1332	73.0021	65.419	79.1775	47.2929	52.0484	45.5317
hsa-miR-6805-5p	2.97673	6.2878	3.3705	2.94269	2.99879	2.88182	3.78207	4.42988	9.26048	5.57015	1.12646	1.36031	2.2578	1.1682	4.59	1.63079	4.8193	1.28258
hsa-miR-1301-3p	168.185	163.483	147.459	241.301	208.416	208.644	85.0965	71.764	84.8877	62.2	57.4497	57.1332	80.5281	73.5964	76.8825	88.8779	73.2533	44.2491
hsa-miR-217-5p	0	0.898257	0	24.2772	62.2249	14.9854	0.945516	0	0	0.928358	0	0.680157	0.752599	5.84099	3.4425	0.815394	2.89158	4.48904
hsa-miR-4433a-5p	6.69764	3.59303	3.3705	0.735673	0	1.15273	4.72758	2.65793	2.31512	4.64179	4.50586	2.04047	3.763	0	5.7375	2.44618	1.92772	1.92387
hsa-miR-128-1-5p	8.18601	15.2704	13.482	3.67836	6.74728	1.72909	12.2917	10.6317	6.94536	4.64179	9.01172	6.12141	8.27859	4.67279	8.0325	4.89236	14.4579	6.41291
hsa-miR-10b-5p	29.0231	31.439	30.3345	10.2994	11.9952	25.36	18.9103	24.8073	24.6946	13.9254	12.3911	20.4047	88.0541	12.8502	17.2125	44.8467	19.2772	33.9884
hsa-miR-561-5p	32.744	33.2355	41.2886	6.62106	4.49818	10.9509	29.311	28.3512	22.3795	23.209	22.5293	31.9674	16.5572	14.0184	20.655	11.4155	13.494	18.5975
hsa-miR-2355-3p	14.8837	7.18606	5.05575	2.94269	1.49939	3.45818	4.72758	8.85975	2.31512	1.85672	4.50586	2.04047	3.0104	1.1682	3.4425	3.26158	0.963859	3.20646
hsa-miR-2355-5p	6.69764	7.18606	3.3705	2.20702	1.49939	5.76363	1.89103	5.31585	2.31512	0.928358	3.37939	4.08094	5.26819	1.1682	1.1475	0.815394	2.89158	0
hsa-miR-26b-5p	755.345	672.794	525.798	3612.89	4345.25	4899.67	579.602	664.482	756.272	1566.14	1606.34	1725.56	2484.33	1733.6	2065.5	3317.84	2127.24	2273.38
hsa-miR-26b-3p	1.48837	3.59303	1.68525	13.9778	17.9927	12.1036	6.61861	5.31585	1.54341	5.57015	9.01172	12.923	9.78379	11.682	6.885	6.52315	6.74701	7.05421
hsa-miR-375-3p	14.8837	17.0669	20.223	1541.23	1423.68	1875.49	61.4586	95.6853	83.3443	3470.2	3200.29	4081.62	4090.38	4126.07	4137.88	3474.39	2608.2	2964.05
hsa-miR-2467-5p	13.3953	12.5756	4.21312	3.67836	4.49818	5.18727	5.6731	7.97378	10.0322	6.49851	3.37939	6.80157	6.77339	4.67279	5.7375	5.70776	3.85544	5.77162
hsa-miR-149-5p	87.0694	78.1484	79.2067	560.583	465.562	455.327	41.6027	83.2817	64.0516	81.6955	78.8525	113.586	133.963	126.165	121.635	181.833	151.326	194.953
hsa-miR-1292-5p	34.9766	39.5233	32.0197	23.5415	14.2442	13.8327	31.202	31.8951	27.7814	31.5642	10.1382	23.8055	20.3202	15.1866	24.0975	8.15394	22.1688	14.7497
hsa-miR-103a-2-5p	5.20928	2.69477	4.21312	2.20702	4.49818	2.88182	6.61861	4.42988	2.31512	6.49851	6.75879	6.80157	5.26819	7.00918	3.4425	10.6001	0.963859	5.13033
hsa-miR-499a-5p	12.6511	7.18606	6.741	400.206	468.561	563.683	13.2372	13.2896	13.119	9.28358	4.50586	12.2428	9.78379	5.84099	6.885	9.78473	14.4579	7.05421
hsa-miR-296-3p	250.045	267.681	198.859	110.351	64.474	70.8927	229.76	226.81	298.65	245.087	216.281	195.205	173.85	155.37	129.667	74.2009	163.856	93.6285
hsa-miR-296-5p	9.67437	10.7791	8.42625	5.88538	7.49697	10.3745	5.6731	4.42988	13.119	8.35523	15.7705	14.2833	14.2994	11.682	11.475	30.1696	4.8193	5.13033
hsa-miR-4326	139.162	138.332	127.236	51.4971	50.9794	46.6854	82.2599	87.7116	86.4311	44.5612	45.0586	42.1697	39.1352	33.8777	30.9825	32.6158	35.6628	39.7601
hsa-miR-99a-5p	1.48837	2.69477	0	2276.91	2264.09	2212.66	11.3462	9.74573	6.17365	12.0687	22.5293	21.0849	101.601	70.0918	71.145	233.203	279.519	212.909
hsa-miR-99a-3p	0	0	0	5.14971	14.9939	13.8327	0	0	0	0	0	0	0.752599	1.1682	0	0.815394	0	0
hsa-let-7c-5p	0	0.898257	2.52787	28.6912	45.7315	28.2418	1.89103	0	0.771707	1.85672	1.12646	0.680157	0	0	1.1475	3.26158	0	0.641291
hsa-miR-125b-2-3p	0.744183	0	0	224.38	232.406	205.762	0.945516	2.65793	2.31512	0.928358	2.25293	2.72063	9.78379	5.84099	8.0325	4.89236	53.9761	39.1188
hsa-miR-155-5p	93.0228	94.317	78.3641	54.4398	39.734	60.5182	102.116	96.5713	111.126	76.1254	93.4966	99.9831	88.0541	49.0643	68.85	74.2009	53.0122	48.7381
hsa-miR-185-5p	899.717	853.344	921.831	988.744	1092.31	964.832	825.436	905.467	996.273	994.272	969.886	825.71	904.624	903.016	812.43	817.84	728.677	539.967
hsa-miR-185-3p	6.69764	4.49128	2.52787	8.0924	4.49818	3.45818	2.83655	0.885975	5.40195	1.85672	2.25293	4.08094	3.763	2.33639	2.295	0.815394	6.74701	3.84775
hsa-miR-1306-5p	13.3953	20.6599	15.1672	6.62106	11.2455	8.64545	7.56413	6.20183	13.119	6.49851	15.7705	6.12141	9.03119	22.1957	11.475	11.4155	9.63859	10.902
hsa-miR-301b-5p	9.67437	2.69477	2.52787	2.20702	5.99758	4.61091	2.83655	3.5439	2.31512	3.71343	0	1.36031	4.5156	4.67279	5.7375	0.815394	7.71087	3.20646
hsa-miR-301b-3p	18.6046	22.4564	21.9082	40.462	50.9794	57.6363	25.5289	15.0616	28.5531	41.7761	50.6909	53.0522	36.1248	44.3915	47.0475	50.5544	27.9519	34.6297
hsa-miR-130b-5p	828.275	955.745	681.683	1176.34	1045.08	783.854	622.15	514.752	527.076	340.708	366.101	355.042	720.99	545.548	633.42	744.455	1074.7	648.987
hsa-miR-130b-3p	72.9299	57.4884	54.7706	94.9018	120.701	168.874	71.8592	62.9043	60.9648	70.5552	61.9556	99.3029	91.0645	93.4558	89.505	120.678	96.3859	110.302
hsa-miR-548j-5p	34.2324	34.1338	22.7509	5.14971	2.99879	5.18727	28.3655	17.7195	25.4663	19.4955	9.01172	17.0039	17.3098	10.5138	8.0325	12.2309	8.67473	7.05421
hsa-miR-3200-3p	12.6511	8.08431	13.482	11.0351	13.4946	13.8327	9.45516	8.85975	16.2058	25.0657	13.5176	19.7245	12.0416	18.6912	9.18	11.4155	12.5302	19.88
hsa-miR-3928-3p	1.48837	0	0	5.14971	5.24788	4.03454	6.61861	1.77195	4.63024	6.49851	2.25293	4.08094	8.27859	5.84099	3.4425	4.07697	4.8193	5.13033
hsa-miR-3909	30.5115	25.1512	20.223	42.669	29.9879	34.5818	15.1283	18.6055	15.4341	13.9254	14.644	6.12141	22.578	9.34558	12.6225	23.6464	27.9519	18.5975
hsa-miR-659-5p	2.23255	2.69477	0.842625	4.41404	5.24788	2.88182	2.83655	11.5177	6.17365	1.85672	1.12646	3.40078	2.2578	2.33639	2.295	6.52315	6.74701	6.41291
hsa-miR-1249-3p	3.72091	10.7791	8.42625	5.88538	5.24788	2.88182	2.83655	4.42988	3.08683	3.71343	3.37939	0.680157	6.77339	3.50459	2.295	4.89236	1.92772	2.56517
hsa-miR-1226-5p	4.4651	2.69477	0.842625	2.94269	1.49939	1.72909	3.78207	2.65793	4.63024	4.64179	2.25293	2.72063	2.2578	3.50459	2.295	0	1.92772	4.48904
hsa-miR-1226-3p	4.4651	2.69477	3.3705	8.82807	5.24788	2.30545	8.50965	4.42988	7.71707	8.35523	4.50586	2.72063	4.5156	5.84099	5.7375	1.63079	3.85544	3.84775
hsa-miR-425-3p	107.906	101.503	109.541	131.685	123.7	156.194	70.9137	90.3695	102.637	102.119	82.2319	95.9021	118.911	142.52	112.455	101.924	106.988	134.03
hsa-miR-425-5p	367.626	370.082	284.807	342.824	398.839	422.474	340.386	341.101	354.213	442.827	416.792	477.47	420.703	401.86	410.805	507.99	390.363	444.415
hsa-miR-191-3p	1.48837	5.38954	3.3705	6.62106	7.49697	6.91636	2.83655	0.885975	3.08683	3.71343	3.37939	3.40078	5.26819	2.33639	5.7375	5.70776	3.85544	2.56517
hsa-miR-191-5p	7328.71	7136.65	6625.56	10435.5	9552.64	9294.44	5795.07	6516.35	7857.52	9171.25	8867.53	7092.68	9654.34	9225.25	9431.3	9858.93	8640.03	5951.18
hsa-miR-4787-3p	8.18601	8.08431	7.58362	2.94269	4.49818	4.03454	1.89103	6.20183	7.71707	5.57015	5.63232	0.680157	4.5156	3.50459	2.295	5.70776	8.67473	7.6955
hsa-let-7g-5p	77.395	91.6222	52.2427	76.51	74.9697	88.76	44.4393	45.1847	47.0741	42.7045	40.5527	25.846	56.4449	45.5597	39.015	65.2315	73.2533	57.0749
hsa-miR-135a-3p	2.23255	0	2.52787	4.41404	1.49939	4.03454	0	0	0	1.85672	2.25293	0.680157	5.26819	5.84099	6.885	6.52315	10.6024	5.13033
hsa-miR-3938	4.4651	5.38954	10.1115	2.94269	0.749697	2.30545	2.83655	3.5439	4.63024	3.71343	2.25293	3.40078	2.2578	4.67279	1.1475	2.44618	3.85544	1.92387
hsa-miR-1284	2.97673	3.59303	5.05575	5.14971	3.74849	0.576363	2.83655	4.42988	4.63024	0	4.50586	0	4.5156	3.50459	3.4425	4.89236	4.8193	3.84775
hsa-miR-548ab	2.23255	3.59303	0.842625	11.7708	15.7436	18.4436	0.945516	0.885975	0.771707	3.71343	5.63232	2.04047	8.27859	7.00918	4.59	13.8617	5.78315	7.05421
hsa-miR-544b	4.4651	8.98257	7.58362	3.67836	2.99879	1.15273	3.78207	6.20183	2.31512	2.78508	3.37939	4.7611	0.752599	3.50459	3.4425	2.44618	0.963859	1.28258
hsa-miR-7976	3.72091	4.49128	7.58362	5.14971	2.24909	1.15273	1.89103	3.5439	6.17365	2.78508	4.50586	0.680157	3.763	2.33639	1.1475	3.26158	4.8193	1.92387
hsa-miR-15b-5p	349.766	296.425	306.715	295.005	281.136	394.233	237.325	316.293	389.712	477.176	493.392	391.09	409.414	456.765	441.787	466.405	318.073	356.558
hsa-miR-15b-3p	58.7904	55.6919	44.6591	35.3123	29.9879	32.2764	50.1124	59.3604	64.8234	52.9164	47.3115	69.376	41.393	47.8961	32.13	38.3235	47.2291	50.0207
hsa-miR-16-2-3p	438.324	408.707	351.374	365.629	350.858	334.291	434.938	387.171	371.963	368.558	387.504	447.543	430.487	380.832	426.87	473.744	453.014	247.538
hsa-miR-1263	0	1.79651	0.842625	38.255	37.4849	34.5818	0	0	0.771707	50.1314	36.0469	44.8903	112.89	136.679	111.307	117.417	82.8919	119.921
hsa-miR-551b-5p	3.72091	5.38954	5.89837	13.9778	33.7364	17.2909	1.89103	0	2.31512	2.78508	2.25293	0.680157	3.763	5.84099	4.59	1.63079	6.74701	4.48904
hsa-miR-1248	49.1161	35.9303	42.9739	72.0959	73.4703	79.5382	74.6958	75.3079	106.496	136.469	227.546	79.5783	146.004	134.343	137.7	207.925	71.3256	32.0646
hsa-miR-28-5p	87.0694	72.7588	94.374	168.469	160.435	185.013	58.622	104.545	104.18	132.755	122.785	136.712	136.22	186.912	167.535	176.125	133.976	80.1614
hsa-miR-28-3p	763.531	803.042	822.402	1601.56	1346.46	1435.72	934.17	807.124	715.372	836.451	763.743	1053.56	1278.67	1310.72	1254.22	1816.7	1733.98	2167.56
hsa-miR-944	1.48837	0	0	17.6561	16.4933	8.64545	0	0	0	0	0	0.680157	0	0	0	0.815394	0	0
hsa-miR-95-3p	113.116	96.1135	108.699	39.7263	53.9782	36.8873	73.7503	52.2726	61.7365	55.7015	58.5762	49.6514	25.5884	37.3823	39.015	29.3542	27.9519	19.88
hsa-miR-573	9.67437	8.98257	5.89837	0	0	0	13.2372	2.65793	3.08683	2.78508	4.50586	2.04047	0.752599	1.1682	1.1475	0	0.963859	0.641291
hsa-miR-574-5p	8.18601	8.08431	5.05575	9.56375	8.24667	8.64545	1.89103	1.77195	0.771707	4.64179	3.37939	2.72063	9.03119	1.1682	4.59	8.96933	2.89158	8.33679
hsa-miR-574-3p	49.8602	53.8954	42.9739	200.839	188.174	199.422	26.4745	36.325	41.6722	47.3463	37.1733	43.53	135.468	142.52	109.012	175.31	94.4582	100.683
hsa-miR-4802-3p	12.6511	8.08431	10.9541	4.41404	0	2.88182	13.2372	10.6317	15.4341	4.64179	3.37939	8.84204	1.5052	1.1682	4.59	1.63079	2.89158	1.92387
hsa-miR-548ah-5p	2.23255	0.898257	3.3705	6.62106	2.99879	3.45818	6.61861	2.65793	3.85853	1.85672	1.12646	1.36031	0	3.50459	3.4425	1.63079	2.89158	1.92387
hsa-miR-1255a	9.67437	8.08431	10.9541	5.14971	5.24788	7.49272	9.45516	1.77195	2.31512	1.85672	1.12646	2.72063	6.77339	4.67279	4.59	5.70776	1.92772	7.6955
hsa-miR-576-5p	38.6975	22.4564	32.0197	34.5766	31.4873	31.7	23.6379	22.1494	22.3795	38.9911	33.7939	33.3277	52.6819	49.0643	30.9825	65.2315	48.193	45.5317
hsa-miR-576-3p	4.4651	8.98257	4.21312	5.88538	8.24667	7.49272	5.6731	2.65793	3.08683	5.57015	6.75879	4.7611	6.02079	7.00918	5.7375	8.96933	1.92772	5.13033
hsa-miR-367-3p	442.789	314.39	385.922	9.56375	42.7327	55.9073	579.602	553.735	594.986	1131.67	1408.08	1324.95	491.447	873.811	725.22	348.989	248.676	356.558
hsa-miR-367-5p	45.3951	46.7094	42.1312	0	0.749697	1.72909	31.202	24.8073	34.7268	78.9105	138.555	78.8982	51.1767	82.942	84.915	22.0156	34.6989	21.1626
hsa-miR-302d-3p	22499.6	20914.1	14676	1192.53	1477.65	2062.23	15564.1	15295.5	15852.4	17902.5	16790	21659.6	15905.4	17579	15195.2	18801.4	16356.7	18907.2
hsa-miR-302d-5p	286.51	245.224	213.184	8.0924	14.9939	14.4091	180.594	163.905	207.589	374.128	358.216	392.45	191.913	286.208	247.86	129.648	145.543	114.791
hsa-miR-302a-3p	15480.5	14155.6	13859.5	603.252	893.639	1363.1	13419.7	14976.5	14752.7	20485.2	19784.1	23056	13995.3	21347.6	17248.1	15278	14002	17860.6
hsa-miR-302a-5p	299572	311876	241498	22538.1	24801.5	30593.4	262157	225014	208027	238038	258605	290704	284200	302586	279133	250555	379491	327722
hsa-miR-302c-3p	4869.19	4359.24	4336.15	283.97	371.85	537.171	4242.53	4320.02	4062.26	5938.71	6463.66	7189.26	4154.35	6419.24	5479.31	4167.48	4146.52	5636.95
hsa-miR-302c-5p	2711.8	2495.36	2249.81	77.9813	81.717	112.967	1609.27	1828.65	2099.04	2896.48	2838.69	2464.89	1647.44	1970.75	1824.52	1164.38	1307.96	902.938
hsa-miR-302b-3p	243917	230181	288738	8939.9	11933.7	15621.2	271211	271977	252671	410990	422937	428290	242664	407139	381551	241489	228832	159777
hsa-miR-302b-5p	323.719	266.782	263.742	21.3345	17.9927	21.9018	284.6	264.021	244.631	457.681	500.15	633.906	324.37	495.316	410.805	257.665	309.399	246.256
hsa-miR-577	85.581	73.6571	97.7445	7.35673	7.49697	6.91636	76.5868	87.7116	64.8234	50.1314	75.4732	48.2911	34.6196	38.5505	49.3425	20.3849	14.4579	12.8258
hsa-miR-3139	2.23255	4.49128	0.842625	4.41404	4.49818	2.88182	1.89103	0	3.08683	0.928358	2.25293	4.7611	2.2578	2.33639	3.4425	0.815394	3.85544	1.92387
hsa-miR-887-5p	6.69764	5.38954	6.741	6.62106	5.24788	8.64545	3.78207	1.77195	0.771707	7.42687	2.25293	4.7611	5.26819	1.1682	1.1475	1.63079	4.8193	2.56517
hsa-miR-887-3p	14.8837	9.88083	10.9541	38.255	25.4897	31.1236	6.61861	7.0878	13.119	6.49851	12.3911	7.48172	18.0624	10.5138	10.3275	13.8617	13.494	15.391
hsa-miR-580-3p	4.4651	1.79651	2.52787	0.735673	1.49939	3.45818	1.89103	2.65793	3.85853	2.78508	4.50586	2.04047	0	1.1682	4.59	1.63079	3.85544	3.84775
hsa-miR-449a	0	0	0	29.4269	3.74849	13.2564	0	0	0.771707	0	0	0	0.752599	0	0	1.63079	0	0
hsa-miR-449c-5p	2.97673	2.69477	0.842625	133.892	43.4824	70.3163	2.83655	0.885975	3.08683	0.928358	1.12646	0.680157	0.752599	3.50459	0	4.89236	5.78315	3.20646
hsa-miR-582-3p	19.3487	15.2704	23.5935	27.9556	21.7412	11.5273	14.1827	12.4037	7.71707	10.2119	6.75879	14.9634	13.5468	10.5138	9.18	9.78473	14.4579	8.97808
hsa-miR-582-5p	3.72091	2.69477	1.68525	5.88538	8.99637	6.91636	2.83655	2.65793	5.40195	4.64179	4.50586	3.40078	6.02079	3.50459	6.885	3.26158	1.92772	3.84775
hsa-miR-2277-5p	19.3487	15.2704	10.9541	23.5415	18.7424	23.6309	17.0193	14.1756	13.8907	12.0687	7.88525	11.5627	22.578	22.1957	17.2125	25.2772	16.3856	17.9562
hsa-miR-874-3p	397.394	358.405	336.207	365.629	401.088	371.754	259.071	287.942	303.281	259.94	281.616	247.577	272.441	279.199	242.122	262.557	285.302	210.985
hsa-miR-143-5p	1.48837	0	0.842625	161.848	185.175	180.978	0	1.77195	0	0	0	0	3.0104	4.67279	3.4425	17.1233	16.3856	14.1084
hsa-miR-143-3p	52.837	57.4884	58.9837	5054.07	6554.6	7903.1	34.0386	24.8073	43.2156	36.206	34.9204	38.7689	741.31	337.609	286.875	1429.39	1269.4	2374.7
hsa-miR-145-5p	32.744	24.2529	11.7967	1561.1	1646.34	2023.61	14.1827	22.1494	27.0097	13.9254	12.3911	14.9634	328.133	133.174	106.717	785.224	527.231	893.319
hsa-miR-145-3p	6.69764	4.49128	6.741	183.918	191.923	185.589	2.83655	2.65793	3.85853	0.928358	2.25293	3.40078	66.9813	25.7003	21.8025	63.6007	71.3256	78.8788
hsa-miR-378a-5p	39.4417	37.7268	14.3246	9.56375	11.2455	15.5618	23.6379	13.2896	19.2927	10.2119	16.897	19.7245	19.5676	14.0184	12.6225	13.8617	13.494	11.5432
hsa-miR-378a-3p	2624.73	2994.79	3074.74	1057.9	805.925	804.603	2066.9	1999.65	1693.9	1237.5	1172.65	1026.36	943.759	1143.67	987.997	946.672	1360.01	1015.16
hsa-miR-1294	2.23255	0.898257	4.21312	3.67836	5.24788	7.49272	1.89103	1.77195	0	5.57015	2.25293	2.04047	0.752599	5.84099	1.1475	5.70776	6.74701	3.84775
hsa-miR-1303	12.6511	10.7791	9.26887	2.20702	0.749697	1.15273	1.89103	3.5439	0	1.85672	3.37939	1.36031	2.2578	0	0	0	0	0
hsa-miR-146a-5p	117.581	118.57	90.1608	93.4305	158.186	152.16	36.8751	52.2726	46.3024	19.4955	28.1616	18.3642	12.0416	10.5138	10.3275	22.0156	11.5663	12.1845
hsa-miR-585-3p	1.48837	0	0.842625	28.6912	19.4921	14.9854	0	0	0.771707	0	1.12646	2.04047	6.02079	3.50459	6.885	8.15394	3.85544	5.13033
hsa-miR-1271-5p	43.1626	28.7442	48.0296	61.7965	71.9709	70.8927	17.0193	16.8335	32.4117	26.9224	28.1616	16.3238	43.6508	36.2141	55.08	49.739	25.0603	19.88
hsa-miR-1229-3p	1.48837	0.898257	1.68525	3.67836	3.74849	2.88182	2.83655	3.5439	2.31512	6.49851	1.12646	1.36031	2.2578	1.1682	1.1475	4.89236	0	3.20646
hsa-miR-340-3p	61.023	68.2675	73.3083	115.501	88.4643	93.3709	90.7696	71.764	55.5629	77.0538	69.8408	85.6998	69.2391	92.2876	97.5375	92.1395	122.41	86.5743
hsa-miR-340-5p	3277.38	2978.62	2574.22	3059.66	4478.69	4717.53	2482.93	2097.1	1978.66	2380.31	2676.48	2898.83	3137.59	3071.19	3023.66	4334.63	4319.05	4724.39
hsa-miR-3691-5p	5.95346	5.38954	2.52787	2.94269	0	0.576363	5.6731	3.5439	1.54341	1.85672	0	1.36031	1.5052	3.50459	1.1475	4.07697	9.63859	8.33679
hsa-miR-3143	4.4651	3.59303	2.52787	4.41404	2.24909	5.18727	5.6731	2.65793	4.63024	3.71343	5.63232	5.44125	6.02079	4.67279	2.295	1.63079	2.89158	2.56517
hsa-miR-877-5p	110.883	114.079	97.7445	119.915	99.7097	73.1982	129.536	144.414	204.502	114.188	86.7378	63.2546	87.3015	93.4558	65.4075	51.3698	142.651	152.627
hsa-miR-877-3p	5.95346	2.69477	0.842625	1.47135	0.749697	1.72909	0	1.77195	2.31512	3.71343	0	2.72063	1.5052	0	0	3.26158	0.963859	8.33679
hsa-miR-6721-5p	1.48837	3.59303	0.842625	3.67836	5.99758	3.45818	2.83655	3.5439	2.31512	2.78508	2.25293	0.680157	6.77339	2.33639	2.295	3.26158	0.963859	2.56517
hsa-miR-219a-1-3p	1.48837	1.79651	1.68525	11.7708	5.24788	4.61091	1.89103	1.77195	1.54341	0	2.25293	2.04047	0	8.17738	2.295	3.26158	8.67473	5.77162
hsa-miR-3934-5p	9.67437	14.3721	12.6394	0.735673	2.24909	1.72909	5.6731	3.5439	6.94536	3.71343	9.01172	5.44125	3.0104	3.50459	3.4425	2.44618	3.85544	1.92387
hsa-miR-9983-3p	52.837	43.1163	51.4001	11.0351	9.74607	16.7145	52.0034	42.5268	47.0741	47.3463	37.1733	68.0157	27.0936	47.8961	44.7525	29.3542	34.6989	41.6839
hsa-miR-133b	0	0	0	80.1883	83.9661	90.4891	0	0	0	0	0	0	0.752599	0	0	4.89236	11.5663	10.2607
hsa-miR-548u	4.4651	8.08431	5.05575	0	2.99879	1.72909	5.6731	5.31585	6.94536	1.85672	2.25293	4.7611	2.2578	7.00918	3.4425	0.815394	0.963859	2.56517
hsa-miR-30c-2-3p	13.3953	26.9477	16.0099	114.765	84.7158	82.9963	10.4007	7.97378	11.5756	10.2119	11.2646	8.84204	15.8046	10.5138	14.9175	22.0156	29.8796	31.4233
hsa-miR-30a-3p	73.6741	89.8257	74.9936	641.507	463.313	470.889	42.5482	36.325	43.2156	55.7015	45.0586	40.1293	80.5281	75.9328	91.8	112.524	160.001	152.627
hsa-miR-30a-5p	3633.84	3788.85	2719.15	22975.8	21525.3	25846.4	2241.82	1812.71	1822	2241.99	2605.51	2037.75	4175.42	3225.39	3665.11	5837.41	6075.2	8358.59
hsa-miR-2113	17.1162	16.1686	18.5377	0	0.749697	0	16.0738	15.9476	13.119	10.2119	7.88525	13.6031	10.5364	8.17738	19.5075	3.26158	4.8193	10.902
hsa-miR-548b-3p	0.744183	2.69477	3.3705	3.67836	5.99758	8.06909	0.945516	1.77195	3.85853	5.57015	3.37939	4.7611	5.26819	3.50459	0	6.52315	4.8193	5.77162
hsa-miR-3144-3p	7.44183	10.7791	7.58362	2.20702	2.24909	2.30545	9.45516	4.42988	7.71707	5.57015	5.63232	7.48172	4.5156	2.33639	3.4425	1.63079	2.89158	1.28258
hsa-miR-3662	3.72091	6.2878	8.42625	0	0.749697	0	7.56413	0.885975	5.40195	2.78508	3.37939	1.36031	1.5052	3.50459	1.1475	0	1.92772	1.92387
hsa-miR-339-3p	27.5348	15.2704	21.9082	52.9684	46.4812	48.4145	24.5834	37.211	25.4663	29.7075	38.2998	30.6071	51.1767	44.3915	56.2275	48.1082	48.193	32.7059
hsa-miR-339-5p	84.0926	70.9623	80.892	95.6375	102.709	97.4054	77.5323	108.975	94.9199	82.6239	92.3701	84.3394	115.9	99.2968	123.93	103.555	100.241	65.4117
hsa-miR-589-3p	5.20928	3.59303	4.21312	0.735673	1.49939	4.03454	3.78207	10.6317	4.63024	1.85672	2.25293	4.7611	3.763	1.1682	4.59	2.44618	3.85544	3.84775
hsa-miR-589-5p	122.046	161.686	192.961	56.6468	39.734	46.1091	157.901	168.335	114.213	46.4179	33.7939	55.7729	46.6611	63.0826	60.8175	67.6777	87.7112	72.4659
hsa-miR-6874-3p	1.48837	1.79651	2.52787	3.67836	1.49939	1.72909	3.78207	1.77195	0	0	1.12646	0.680157	8.27859	3.50459	2.295	2.44618	3.85544	6.41291
hsa-miR-148a-3p	47436.4	54494.6	43001.7	46615.9	48342	49902.7	46337.9	38019.9	31829.8	23962.8	24724.8	27953.8	37572.8	36097.3	33061.8	45038.3	55090.3	64079.8
hsa-miR-148a-5p	538.788	600.036	410.358	205.253	205.417	230.545	312.966	256.933	260.837	142.039	157.705	182.282	286.74	224.294	221.467	269.08	382.652	402.09
hsa-miR-548n	3.72091	0.898257	5.05575	2.94269	2.99879	3.45818	5.6731	3.5439	0.771707	2.78508	2.25293	2.72063	3.763	4.67279	1.1475	4.89236	2.89158	5.77162
hsa-miR-590-5p	2.23255	2.69477	1.68525	2.20702	3.74849	8.06909	3.78207	0.885975	3.85853	7.42687	6.75879	8.84204	3.763	4.67279	2.295	4.89236	1.92772	5.77162
hsa-miR-590-3p	26.7906	22.4564	26.1214	16.1848	20.9915	30.5473	28.3655	22.1494	39.357	37.1343	28.1616	42.8499	24.0832	25.7003	25.245	31.8004	15.4217	25.0104
hsa-miR-10525-3p	6.69764	5.38954	2.52787	0.735673	1.49939	2.88182	4.72758	3.5439	5.40195	3.71343	2.25293	2.04047	1.5052	0	0	0	10.6024	6.41291
hsa-miR-653-3p	24.558	18.8634	21.0656	2.20702	2.24909	2.88182	52.0034	42.5268	78.7141	207.024	207.27	206.768	70.7443	79.4374	84.915	30.985	8.67473	14.1084
hsa-miR-653-5p	156.278	177.855	197.174	25.0129	15.7436	25.9364	446.284	382.741	479.23	1274.64	1048.74	1522.87	866.994	808.392	1002.91	350.619	215.904	292.429
hsa-miR-489-3p	7.44183	12.5756	4.21312	1.47135	0.749697	2.88182	17.9648	15.0616	23.1512	100.263	101.382	111.546	73.7547	73.5964	75.735	47.2929	17.3495	19.88
hsa-miR-3609	28.2789	36.8285	18.5377	113.294	98.96	75.5036	43.4938	27.4652	43.9873	64.9851	92.3701	43.53	104.611	73.5964	84.915	70.1239	57.8315	33.9884
hsa-miR-25-3p	17114.7	17162.1	18997.8	11223.4	10582.7	9614.89	18775.1	17615	16930.5	11443.9	11288.3	12915.5	14402.5	14789.4	14901.4	13439.3	15963.4	13166.4
hsa-miR-25-5p	97.4879	116.773	74.9936	51.4971	26.9891	28.8182	121.026	97.4573	115.756	100.263	75.4732	54.4125	84.2911	68.9236	83.7675	52.1852	120.482	47.4556
hsa-miR-93-3p	116.092	108.689	107.856	95.6375	110.206	81.2672	112.516	141.756	162.058	154.108	135.176	122.428	131.705	109.811	121.635	112.524	103.133	67.3356
hsa-miR-93-5p	13432.5	11308.2	13572.2	9318.03	9656.85	9844.29	12257.7	13877.9	15345.4	17642.5	17641.6	15098.8	13404.5	14996.1	15110.3	13677.4	11678.1	9810.48
hsa-miR-106b-3p	2018.97	1927.66	1645.65	1848.01	1644.09	1797.1	2347.72	2186.59	2112.16	1640.41	1541	2007.14	2274.35	2230.09	2298.44	1992.01	3153.75	2826.17
hsa-miR-106b-5p	456.184	423.977	503.047	205.253	255.647	321.611	623.095	610.437	512.413	534.734	510.289	842.714	380.815	543.212	533.587	490.052	396.146	541.891
hsa-miR-4467	15.6278	12.5756	12.6394	9.56375	5.24788	5.18727	11.3462	4.42988	5.40195	3.71343	5.63232	2.72063	11.289	4.67279	2.295	4.07697	6.74701	5.13033
hsa-miR-592	38.6975	40.4216	16.8525	16.9205	20.2418	31.7	15.1283	25.6933	24.6946	15.7821	14.644	19.7245	18.815	15.1866	6.885	22.0156	27.9519	31.4233
hsa-miR-182-5p	19467.8	19141	16748	6162	5146.67	5016.67	11223.3	11678.9	10577.8	7235.63	7269.08	6491.42	6174.32	5943.79	5683.57	7401.33	12451.1	10942.4
hsa-miR-96-5p	457.672	419.486	387.607	93.4305	136.445	151.007	272.309	229.468	254.663	205.167	233.178	240.776	103.859	135.511	136.552	194.064	155.181	174.431
hsa-miR-183-3p	14.1395	11.6773	13.482	0.735673	2.99879	5.76363	5.6731	5.31585	10.8039	9.28358	5.63232	3.40078	5.26819	7.00918	5.7375	3.26158	5.78315	2.56517
hsa-miR-183-5p	8540.98	9111.02	9345.55	2919.15	2330.06	2140.61	5558.69	5935.15	5473.71	3788.63	3789.43	3215.78	2683.77	3016.29	3043.17	2896.28	5005.32	3624.58
hsa-miR-335-5p	158.511	145.518	143.246	421.541	434.824	586.738	120.081	147.072	118.071	151.322	128.417	163.918	195.676	182.239	206.55	258.48	162.892	170.584
hsa-miR-335-3p	1914.78	2134.26	2585.17	2662.4	2161.38	2399.4	1190.41	1160.63	932.993	817.884	950.736	1193	2117.06	2263.97	2355.82	2170.58	3422.66	3040.36
hsa-miR-29a-3p	258.231	257.8	265.427	130.95	143.942	166.569	177.757	226.81	228.425	254.37	275.984	196.565	129.447	178.734	185.895	175.31	123.374	93.6285
hsa-miR-490-3p	0.744183	1.79651	0.842625	1235.93	1472.41	1919.87	3.78207	7.0878	7.71707	3.71343	5.63232	1.36031	24.8358	8.17738	3.4425	145.956	179.278	234.713
hsa-miR-10399-3p	5.20928	9.88083	3.3705	0	0	0	4.72758	8.85975	6.17365	7.42687	11.2646	11.5627	6.02079	5.84099	3.4425	7.33855	1.92772	1.92387
hsa-miR-671-5p	151.813	117.672	119.653	102.259	94.4619	93.9472	77.5323	104.545	109.582	94.6926	84.4849	72.7768	97.0853	163.548	145.732	119.048	120.482	130.823
hsa-miR-671-3p	1.48837	5.38954	3.3705	8.0924	3.74849	7.49272	1.89103	3.5439	2.31512	2.78508	2.25293	2.04047	3.763	5.84099	3.4425	7.33855	3.85544	3.20646
hsa-miR-4659a-3p	3.72091	1.79651	5.89837	0.735673	4.49818	1.72909	2.83655	4.42988	2.31512	2.78508	1.12646	2.04047	3.763	2.33639	0	3.26158	2.89158	0
hsa-miR-597-5p	5.20928	4.49128	0.842625	2.20702	2.24909	3.45818	2.83655	1.77195	1.54341	3.71343	3.37939	1.36031	6.77339	2.33639	2.295	6.52315	4.8193	1.28258
hsa-miR-597-3p	12.6511	4.49128	4.21312	3.67836	4.49818	2.88182	7.56413	5.31585	1.54341	3.71343	3.37939	2.04047	1.5052	3.50459	4.59	4.89236	3.85544	2.56517
hsa-miR-598-3p	302.138	205.701	246.889	189.068	231.656	238.038	282.709	333.127	384.31	253.442	298.513	286.346	192.665	203.266	211.14	210.372	148.434	125.052
hsa-miR-320a-3p	1846.32	1903.41	1964.16	4798.06	4466.7	4061.63	3697.91	3887.66	3970.43	3490.63	3259.99	2881.14	3927.82	3065.35	3406.93	3561.64	2843.38	2247.09
hsa-miR-3149	1.48837	1.79651	5.89837	2.94269	1.49939	5.18727	0.945516	0.885975	2.31512	0.928358	1.12646	2.04047	4.5156	2.33639	1.1475	5.70776	3.85544	1.92387
hsa-miR-4661-5p	5.20928	7.18606	5.05575	7.35673	0.749697	2.88182	2.83655	3.5439	1.54341	2.78508	4.50586	3.40078	3.0104	4.67279	5.7375	5.70776	7.71087	5.77162
hsa-miR-30b-3p	6.69764	6.2878	5.05575	22.0702	25.4897	14.4091	2.83655	5.31585	9.26048	12.997	9.01172	17.0039	14.2994	3.50459	2.295	6.52315	12.5302	5.13033
hsa-miR-30b-5p	238.883	230.852	152.515	1079.97	1120.05	1439.18	248.671	310.091	303.281	577.439	568.865	727.768	764.641	588.771	538.177	784.409	527.231	749.028
hsa-miR-30d-3p	26.7906	35.032	23.5935	53.7041	52.4788	72.6218	27.42	36.325	39.357	45.4896	45.0586	58.4935	36.8774	31.5413	44.7525	30.1696	51.0845	58.3575
hsa-miR-30d-5p	11675.5	11972	7768.16	43187.7	38276.5	40438.2	9499.6	9474.62	9130.06	13523.4	14489.7	14277.9	22243.1	14974	16704.2	20455.8	24972.6	25107.8
hsa-miR-151a-3p	1652.09	1866.58	1856.3	1669.24	1251.99	1331.98	1804.99	1517.68	1311.13	976.633	991.289	1290.94	1253.83	1358.61	1402.24	1284.25	1837.12	2032.89
hsa-miR-151a-5p	19.3487	24.2529	23.5935	16.1848	19.4921	30.5473	40.6572	47.8427	30.0966	15.7821	11.2646	42.1697	16.5572	17.523	34.425	19.5695	26.9881	18.5975
hsa-miR-4664-3p	11.9069	9.88083	10.1115	5.14971	2.24909	0.576363	11.3462	13.2896	6.17365	0	4.50586	4.7611	3.763	7.00918	1.1475	4.89236	9.63859	11.5432
hsa-miR-937-3p	8.18601	2.69477	5.05575	4.41404	0.749697	1.72909	13.2372	3.5439	2.31512	1.85672	2.25293	4.08094	1.5052	0	3.4425	1.63079	4.8193	1.92387
hsa-miR-101-2-5p	13.3953	3.59303	9.26887	0	1.49939	0	12.2917	13.2896	8.48877	0.928358	2.25293	2.04047	5.26819	7.00918	6.885	0.815394	6.74701	3.84775
hsa-miR-491-5p	12.6511	8.08431	6.741	23.5415	29.9879	32.8527	8.50965	16.8335	16.9775	12.0687	13.5176	15.6436	17.3098	21.0275	16.065	9.78473	13.494	15.391
hsa-miR-491-3p	1.48837	1.79651	4.21312	3.67836	5.24788	4.61091	1.89103	1.77195	5.40195	4.64179	1.12646	2.04047	4.5156	2.33639	5.7375	5.70776	2.89158	1.28258
hsa-miR-31-3p	8.18601	11.6773	9.26887	13.2421	20.9915	19.5964	7.56413	7.0878	8.48877	9.28358	7.88525	8.16188	7.52599	11.682	6.885	5.70776	1.92772	3.84775
hsa-miR-31-5p	163.72	164.381	112.912	389.907	441.572	445.529	121.026	145.3	161.287	167.105	152.073	156.436	140.736	189.248	144.585	150.032	98.3136	85.933
hsa-miR-873-3p	29.7673	32.3373	32.0197	13.9778	14.2442	14.4091	24.5834	23.9213	23.9229	21.3522	18.0234	14.2833	22.578	15.1866	19.5075	17.9387	23.1326	19.2387
hsa-miR-873-5p	7.44183	6.2878	2.52787	1.47135	1.49939	6.91636	10.4007	9.74573	6.17365	7.42687	4.50586	6.80157	3.763	3.50459	3.4425	1.63079	3.85544	2.56517
hsa-miR-204-5p	320.743	296.425	282.279	1719.27	1288.73	809.791	525.707	534.243	674.472	595.078	610.544	674.716	704.433	531.53	519.817	471.298	459.761	260.364
hsa-miR-7-1-3p	13.3953	18.8634	13.482	2.94269	2.24909	6.34	14.1827	14.1756	13.119	12.0687	6.75879	8.16188	7.52599	3.50459	9.18	5.70776	5.78315	5.77162
hsa-miR-3651	3.72091	4.49128	1.68525	2.20702	2.99879	3.45818	2.83655	7.0878	6.17365	12.0687	10.1382	4.7611	16.5572	4.67279	5.7375	9.78473	6.74701	8.33679
hsa-miR-23b-5p	3.72091	0	0.842625	8.0924	18.7424	6.91636	1.89103	0.885975	0.771707	1.85672	2.25293	1.36031	4.5156	1.1682	3.4425	3.26158	0	1.28258
hsa-miR-23b-3p	251.534	256.003	225.823	1969.4	2022.68	2069.72	223.142	248.073	268.554	430.758	435.942	436.661	878.283	759.328	634.567	1142.37	752.774	787.506
hsa-miR-27b-5p	34.2324	32.3373	34.5476	85.3381	78.7182	73.1982	30.2565	23.0354	27.0097	57.5582	41.6792	47.611	36.1248	56.0735	45.9	21.2002	48.193	39.1188
hsa-miR-27b-3p	444.277	413.198	415.414	2318.84	2512.99	2425.34	353.623	361.478	382.766	579.296	539.577	619.623	1137.93	1141.33	1091.27	1091.81	1203.86	1296.05
hsa-miR-32-5p	206.139	158.093	310.929	58.1182	257.896	331.409	349.841	204.66	206.046	266.439	442.701	446.863	150.52	265.181	296.055	174.494	80.0003	241.126
hsa-miR-455-5p	727.066	701.539	650.506	834.253	1143.29	1195.38	1038.18	825.729	765.533	877.299	888.781	1247.41	1095.78	1133.15	1157.83	1280.98	1100.73	1287.71
hsa-miR-455-3p	110.139	96.1135	67.41	137.571	216.663	194.811	81.3144	96.5713	132.734	159.678	153.199	177.521	218.254	200.93	148.027	198.956	161.928	169.301
hsa-miR-181a-2-3p	12.6511	12.5756	8.42625	258.957	175.429	162.534	8.50965	8.85975	6.17365	2.78508	2.25293	2.72063	8.27859	4.67279	1.1475	13.0463	14.4579	15.391
hsa-miR-199b-3p	31.9999	18.8634	21.0656	63.2679	68.9722	91.6418	16.0738	12.4037	17.7493	12.0687	11.2646	12.2428	19.5676	22.1957	21.8025	32.6158	21.2049	17.9562
hsa-miR-199b-5p	345.301	349.422	278.909	415.655	472.309	707.198	248.671	275.538	245.403	201.454	252.328	221.731	366.516	330.6	384.412	426.451	421.206	501.49
hsa-miR-219a-2-3p	122.79	113.18	66.5674	35.3123	17.243	16.1382	112.516	147.958	121.158	81.6955	79.979	68.6958	98.5905	66.5872	86.0625	114.155	64.5786	76.955
hsa-miR-126-5p	1.48837	2.69477	3.3705	16.9205	23.9903	19.5964	2.83655	1.77195	3.08683	5.57015	2.25293	8.84204	8.27859	2.33639	6.885	16.3079	21.2049	10.902
hsa-miR-126-3p	289.487	271.274	310.929	861.473	1223.51	1076.07	267.581	278.196	270.869	347.206	392.01	425.098	352.216	410.037	402.772	542.237	637.111	598.325
hsa-miR-651-5p	380.277	339.541	440.693	233.944	313.373	374.636	474.649	399.575	329.519	359.275	380.745	478.83	333.401	535.034	448.672	450.097	476.146	756.724
hsa-miR-3937	18.6046	8.08431	17.6951	0	0	0	7.56413	7.97378	6.17365	3.71343	4.50586	4.7611	3.763	0	1.1475	0	1.92772	2.56517
hsa-miR-221-3p	9701.16	9861.96	8905.7	7204.44	5793.66	5689.28	7871.42	8290.07	9536.75	8781.34	9761.95	8025.85	8944.64	9117.78	8376.75	8461.34	8954.25	5670.3
hsa-miR-221-5p	789.578	819.21	585.624	276.613	228.658	206.338	347.95	328.697	335.692	311.928	331.181	312.192	469.622	404.196	337.365	312.296	592.773	493.794
hsa-miR-222-3p	8835.68	10499.7	8334.4	4984.92	4178.06	3419.56	8636.35	7271.2	6738.54	5779.96	6007.44	5901.04	6722.22	6436.77	6486.82	6231.24	7913.28	4344.75
hsa-miR-222-5p	1.48837	6.2878	1.68525	0.735673	1.49939	2.30545	3.78207	2.65793	0.771707	5.57015	2.25293	2.72063	2.2578	1.1682	4.59	0.815394	3.85544	0.641291
hsa-miR-532-5p	1285.95	1375.23	1128.27	10718	8904.9	10111.1	1464.6	1265.17	1120.52	977.561	1009.31	1230.4	3252.73	2393.64	2230.74	4789.62	5235.68	6259.65
hsa-miR-532-3p	26.7906	21.5582	18.5377	174.354	152.189	223.053	23.6379	33.6671	49.3892	38.9911	36.0469	31.9674	87.3015	71.26	64.26	100.293	55.9038	90.4221
hsa-miR-500a-5p	7.44183	7.18606	4.21312	30.8983	38.9843	59.9418	4.72758	8.85975	11.5756	9.28358	7.88525	16.3238	16.5572	14.0184	16.065	30.985	29.8796	31.4233
hsa-miR-500a-3p	151.069	151.805	134.82	1224.9	920.628	1015.55	152.228	175.423	178.264	173.603	161.084	170.719	349.959	303.731	302.94	479.452	525.303	539.967
hsa-miR-362-5p	72.9299	77.2501	49.7149	442.139	378.597	538.9	44.4393	59.3604	61.7365	51.9881	65.335	68.0157	141.489	143.688	120.487	299.25	216.868	237.278
hsa-miR-362-3p	0.744183	0	3.3705	13.2421	13.4946	20.7491	4.72758	1.77195	1.54341	4.64179	4.50586	8.16188	3.0104	2.33639	3.4425	7.33855	0	9.61937
hsa-miR-501-5p	22.3255	16.1686	10.9541	130.95	88.4643	121.036	12.2917	11.5177	25.4663	7.42687	23.6558	16.3238	35.3722	18.6912	16.065	57.0776	48.193	41.6839
hsa-miR-501-3p	138.418	127.552	124.708	1043.18	855.405	807.485	129.536	131.124	156.656	139.254	139.682	121.748	252.873	167.052	149.175	284.573	316.146	338.602
hsa-miR-500b-5p	7.44183	9.88083	4.21312	28.6912	35.9855	57.06	13.2372	8.85975	10.0322	12.997	6.75879	14.9634	14.2994	9.34558	8.0325	25.2772	19.2772	35.271
hsa-miR-500b-3p	7.44183	3.59303	2.52787	13.9778	9.74607	5.18727	2.83655	3.5439	3.85853	5.57015	0	4.08094	9.03119	2.33639	1.1475	2.44618	7.71087	6.41291
hsa-miR-660-5p	308.836	281.154	234.25	2266.61	2802.37	3544.64	329.985	322.495	335.692	418.69	360.469	452.984	882.046	711.432	680.467	1398.4	805.786	917.688
hsa-miR-660-3p	0	0.898257	1.68525	8.0924	8.99637	10.9509	0	1.77195	3.08683	1.85672	2.25293	0.680157	3.763	9.34558	1.1475	7.33855	4.8193	3.20646
hsa-miR-502-5p	1.48837	4.49128	1.68525	16.1848	15.7436	28.8182	4.72758	4.42988	2.31512	1.85672	2.25293	4.08094	6.77339	9.34558	8.0325	12.2309	8.67473	16.0323
hsa-miR-502-3p	42.4184	36.8285	30.3345	350.916	290.883	393.656	41.6027	51.3866	40.9004	60.3433	58.5762	43.53	85.0437	100.465	95.2425	146.771	113.735	91.0634
hsa-miR-1468-5p	10.4186	8.98257	10.1115	10.2994	13.4946	15.5618	4.72758	8.85975	11.5756	9.28358	4.50586	12.923	15.8046	10.5138	17.2125	20.3849	9.63859	16.6736
hsa-miR-676-3p	4.4651	3.59303	5.05575	2.94269	2.24909	3.45818	1.89103	1.77195	1.54341	0.928358	2.25293	2.72063	3.763	0	4.59	2.44618	2.89158	1.92387
hsa-miR-421	491.905	477.873	544.336	312.661	277.388	321.611	445.338	489.058	509.326	566.299	576.75	464.547	401.135	447.42	460.147	421.559	375.905	300.124
hsa-miR-374b-3p	129.488	130.247	111.226	64.0035	84.7158	91.6418	117.244	93.9134	128.875	87.2657	113.773	90.4609	75.2599	96.9604	55.08	97.8473	87.7112	107.096
hsa-miR-374b-5p	1514.41	1367.15	1775.41	1014.49	976.856	1267.42	1483.52	1701.07	1582	1647.84	1657.03	2107.81	1280.92	1404.17	1377	1788.16	1255.91	1751.37
hsa-miR-374a-3p	881.856	736.571	771.002	269.992	679.226	851.289	1217.83	784.974	770.935	852.233	901.172	1281.42	584.017	691.573	633.42	658.023	615.906	1590.4
hsa-miR-374a-5p	766.508	678.184	917.618	424.483	579.516	770.598	1339.8	1368.83	1294.15	1684.04	1821.49	2370.35	763.888	1043.2	1148.65	850.456	583.135	693.236
hsa-miR-361-3p	543.253	591.053	441.535	674.612	602.757	587.314	485.05	418.18	413.635	412.191	416.792	492.434	606.595	499.988	549.652	567.514	704.581	641.933
hsa-miR-361-5p	424.184	419.486	458.388	835.724	832.914	915.265	472.758	516.524	581.095	884.726	830.205	801.905	791.734	843.438	958.162	867.579	526.267	415.557
hsa-miR-652-5p	18.6046	14.3721	8.42625	13.2421	24.74	19.02	14.1827	13.2896	15.4341	8.35523	12.3911	22.4452	21.0728	29.2049	20.655	34.2465	26.0242	44.2491
hsa-miR-652-3p	14.8837	15.2704	10.1115	20.5988	27.7388	27.0891	12.2917	7.0878	7.71707	15.7821	9.01172	17.6841	16.5572	15.1866	10.3275	39.1389	26.9881	28.2168
hsa-miR-1912-5p	9.67437	3.59303	6.741	0	0	1.15273	4.72758	10.6317	9.26048	6.49851	5.63232	9.5222	2.2578	3.50459	3.4425	2.44618	1.92772	2.56517
hsa-miR-1912-3p	4.4651	1.79651	6.741	0	0	0	5.6731	2.65793	5.40195	10.2119	3.37939	7.48172	5.26819	3.50459	3.4425	3.26158	0	1.28258
hsa-miR-1264	55.8137	46.7094	35.3902	5.14971	3.74849	3.45818	34.0386	46.9567	50.1609	69.6269	75.4732	118.347	59.4553	36.2141	58.5225	33.4312	9.63859	9.61937
hsa-miR-1298-5p	789.578	885.681	921.831	25.0129	34.4861	44.38	545.563	531.585	434.471	934.857	875.263	1141.98	638.957	542.043	701.122	337.573	261.206	282.168
hsa-miR-1298-3p	21.5813	17.9651	20.223	2.94269	1.49939	1.72909	9.45516	11.5177	9.26048	14.8537	19.1499	14.9634	11.289	15.1866	13.77	8.15394	3.85544	2.56517
hsa-miR-1911-5p	11.1627	9.88083	10.1115	1.47135	1.49939	0	6.61861	13.2896	13.8907	21.3522	28.1616	20.4047	16.5572	11.682	20.655	5.70776	4.8193	5.13033
hsa-miR-1911-3p	4.4651	2.69477	6.741	0	0	0	2.83655	1.77195	6.17365	1.85672	2.25293	2.72063	4.5156	2.33639	3.4425	2.44618	0	0
hsa-miR-448	11.1627	14.3721	5.05575	1.47135	2.24909	1.15273	6.61861	6.20183	3.08683	8.35523	15.7705	11.5627	16.5572	9.34558	8.0325	12.2309	4.8193	2.56517
hsa-miR-766-3p	27.5348	27.846	22.7509	23.5415	11.2455	9.79818	8.50965	16.8335	19.2927	11.1403	7.88525	7.48172	12.7942	14.0184	9.18	9.78473	11.5663	7.6955
hsa-miR-363-3p	12037.2	11057.5	11719.2	2619.73	3132.24	2762.51	11002	11253.7	12223.1	15328.1	16787.7	14193.5	10838.9	13728.7	13261.7	10794.2	9817.87	7930.85
hsa-miR-363-5p	105.674	123.959	102.8	26.4842	26.9891	20.7491	216.523	131.124	138.135	111.403	112.646	137.392	91.0645	79.4374	76.8825	42.4005	91.5666	47.4556
hsa-miR-92a-2-5p	9.67437	18.8634	12.6394	5.14971	5.99758	0.576363	21.7469	15.9476	13.8907	19.4955	7.88525	18.3642	8.27859	8.17738	10.3275	8.96933	12.5302	3.84775
hsa-miR-20b-3p	32.744	23.3547	29.4919	8.82807	5.24788	6.91636	20.8014	31.0091	20.0644	33.4209	33.7939	46.2507	15.8046	36.2141	35.5725	34.2465	26.9881	26.9342
hsa-miR-20b-5p	11647.9	9819.75	11940.8	2987.57	3754.48	3308.33	12253.9	13556.3	14284.3	19435.2	20184	18849.9	12520.2	18089.5	17213.6	13405.9	11544.1	9928.47
hsa-miR-18b-3p	78.1392	59.285	52.2427	14.7135	21.7412	16.1382	46.3303	60.2463	58.6497	65.9134	79.979	58.4935	70.7443	70.0918	57.375	67.6777	67.4701	39.7601
hsa-miR-18b-5p	99.7205	71.8606	75.8362	18.3918	28.4885	18.4436	105.898	122.265	105.724	145.752	161.084	178.201	87.3015	122.661	110.16	78.2778	56.8677	59.6401
hsa-miR-106a-3p	107.906	71.8606	82.5772	11.7708	31.4873	25.36	75.6413	69.1061	77.9424	111.403	117.152	133.311	74.5073	89.9512	98.685	79.9086	55.9038	40.4014
hsa-miR-106a-5p	6077.74	4751.78	6098.92	1770.76	2183.87	1872.03	6683.86	7775.32	8395.4	12704.6	13025.3	11243.7	8028.73	11474	11298.3	7813.92	6409.66	4753.25
hsa-miR-450b-5p	115.348	105.994	153.358	38.255	59.2261	86.4545	77.5323	86.8256	76.399	42.7045	40.5527	50.3316	32.3618	54.9053	53.9325	40.7697	51.0845	72.4659
hsa-miR-542-3p	129.488	109.587	144.931	102.994	164.184	227.664	152.228	166.563	138.907	99.3344	105.888	150.995	100.848	106.306	131.962	93.7703	101.205	154.551
hsa-miR-503-5p	72.1857	34.1338	56.4559	59.5895	95.2116	156.771	44.4393	44.2988	55.5629	30.6358	28.1616	33.3277	18.815	19.8594	21.8025	19.5695	33.7351	30.782
hsa-miR-424-3p	10.4186	17.9651	20.223	29.4269	28.4885	38.04	24.5834	17.7195	14.6624	11.1403	6.75879	4.7611	7.52599	3.50459	9.18	8.96933	6.74701	7.05421
hsa-miR-424-5p	18.6046	14.3721	14.3246	9.56375	34.4861	65.7054	19.8558	19.4915	27.7814	25.0657	16.897	38.0888	12.0416	15.1866	22.95	14.6771	3.85544	10.902
hsa-miR-934	0	0.898257	0	175.09	211.415	273.196	0	0	0	0.928358	0	0	0	0	0	4.89236	0.963859	5.77162
hsa-miR-504-5p	885.577	876.699	947.953	345.766	335.864	297.98	653.352	580.314	689.906	634.997	683.764	740.691	679.597	572.417	633.42	384.866	419.279	408.503
hsa-miR-505-3p	253.766	224.564	205.6	172.147	167.183	156.194	169.247	166.563	189.84	146.681	161.084	131.95	210.728	190.416	164.092	259.295	194.7	115.432
hsa-miR-505-5p	15.6278	15.2704	10.1115	11.0351	3.74849	6.34	3.78207	11.5177	4.63024	6.49851	9.01172	6.12141	3.763	4.67279	5.7375	10.6001	9.63859	1.28258
hsa-miR-224-5p	500.835	532.666	547.706	270.728	260.895	220.171	485.05	461.593	416.722	1366.54	1247	1427.65	2086.96	1274.5	2488.93	1255.71	871.329	572.673
hsa-miR-452-3p	17.1162	13.4739	5.05575	4.41404	7.49697	9.22182	3.78207	4.42988	10.0322	28.7791	22.5293	33.3277	42.8982	25.7003	51.6375	31.8004	14.4579	12.1845
hsa-miR-452-5p	186.79	172.465	178.636	65.4749	100.459	100.287	102.116	136.44	98.0067	442.827	382.998	419.657	619.389	497.652	799.807	359.589	235.182	253.951
hsa-miR-767-5p	234.418	205.701	178.636	22.0702	28.4885	15.5618	89.8241	104.545	116.528	74.2687	67.5879	72.0966	62.4657	47.8961	79.1775	44.8467	43.3737	23.0865
hsa-miR-664b-5p	2.23255	0.898257	1.68525	4.41404	2.99879	5.76363	8.50965	5.31585	8.48877	9.28358	13.5176	2.04047	8.27859	10.5138	5.7375	8.15394	1.92772	1.28258
hsa-miR-664b-3p	1.48837	0.898257	0	0	1.49939	2.88182	1.89103	0	3.08683	7.42687	10.1382	3.40078	3.763	1.1682	2.295	4.07697	0.963859	0

## Sheet: TimeDep
ID	logFC.groupDay01	logFC.groupDay03	logFC.groupDay05	logFC.groupDay07	logFC.groupDay15	logCPM	F	PValue	FDR
hsa-miR-99a-5p	2.61757	3.6607	5.79091	7.35466	10.5745	8.77754	407.8	1.01986e-17	5.0416e-15
hsa-miR-122-5p	0.627294	0.490781	4.17211	8.15287	12.9891	11.261	382.416	1.79736e-17	5.0416e-15
hsa-miR-375-3p	2.20381	7.68279	7.88301	7.43353	6.53143	11.017	297.145	1.65554e-16	3.09586e-14
hsa-miR-499a-5p	0.550475	0.0191321	-0.210789	0.169345	5.71571	6.53051	256.299	6.06252e-16	8.50269e-14
hsa-miR-490-3p	2.41169	1.47789	3.49105	7.28291	10.3262	8.21677	231.356	1.48667e-15	1.66804e-13
hsa-miR-526b-5p	-0.641878	-1.05549	-2.39361	-2.40826	-4.92174	7.80668	218.293	2.47185e-15	2.1295e-13
hsa-miR-100-5p	0.240107	0.310819	0.270451	0.27051	4.86276	10.8617	216.496	2.65713e-15	2.1295e-13
hsa-miR-152-3p	-0.496041	-0.389795	1.12115	2.5367	4.29163	6.86819	187.048	9.5224e-15	6.67758e-13
hsa-miR-143-3p	-0.721605	-0.616925	3.01583	4.90429	6.84696	10.5197	176.505	1.57848e-14	9.83919e-13
hsa-miR-500a-3p	0.209559	0.208072	1.12886	1.81866	2.8514	8.63717	168.587	2.35323e-14	1.32016e-12
hsa-miR-30a-3p	-0.961384	-0.762131	0.0585838	0.834701	2.72392	7.28752	149.445	6.70162e-14	3.33946e-12
hsa-miR-653-5p	1.30048	2.85655	2.33361	0.694926	-2.97814	9.01242	148.349	7.14322e-14	3.33946e-12
hsa-miR-146b-5p	0.231731	1.98748	3.18268	3.45216	2.40801	10.1495	140.633	1.13454e-13	4.89599e-12
hsa-miR-181a-2-3p	-0.523665	-2.06031	-1.12053	0.349025	4.13272	5.44731	137.368	1.3902e-13	5.57074e-12
hsa-miR-143-5p	-0.44642	-3.16657	2.00964	4.1042	7.57478	5.19541	180.295	2.30592e-13	8.62415e-12
hsa-miR-27b-3p	-0.213298	0.450003	1.40456	1.49632	2.51088	9.99568	127.81	2.59232e-13	9.08931e-12
hsa-miR-328-3p	0.231638	1.12019	1.79809	2.29868	3.5285	6.41659	123.885	3.39272e-13	1.1196e-11
hsa-miR-145-5p	-0.115304	-0.73013	3.0455	4.98674	6.23134	8.84238	119.34	4.68168e-13	1.45912e-11
hsa-miR-1298-5p	-0.780999	0.185651	-0.464167	-1.55897	-4.6295	9.10954	116.942	5.57559e-13	1.61844e-11
hsa-miR-1323	-0.384215	-1.16896	-2.38767	-2.71551	-4.99227	9.19867	116.478	5.76982e-13	1.61844e-11
hsa-miR-1263	-1.25519	5.56421	7.01549	6.84917	5.30847	5.71658	114.535	6.66823e-13	1.71013e-11
hsa-miR-302b-5p	-0.108241	0.898383	0.522768	-0.0733378	-3.79168	8.21657	114.459	6.70641e-13	1.71013e-11
hsa-miR-302d-5p	-0.431727	0.594198	-0.0425774	-0.93755	-4.29195	7.63851	106.531	1.24224e-12	2.96308e-11
hsa-miR-302c-5p	-0.429385	0.136891	-0.454479	-1.14405	-4.76807	10.7169	106.246	1.27106e-12	2.96308e-11
hsa-miR-501-3p	0.0960002	0.0330201	0.550302	1.26484	2.79026	8.25086	105.611	1.3381e-12	2.96308e-11
hsa-miR-372-5p	0.735141	1.54859	0.624749	-0.79635	-4.17172	8.02584	105.292	1.37327e-12	2.96308e-11
hsa-miR-23b-3p	0.013145	0.829381	1.63189	1.87064	3.04663	9.58731	104.244	1.49623e-12	3.10884e-11
hsa-miR-30a-5p	-0.787397	-0.559119	0.126047	0.999227	2.79415	12.7577	102.901	1.67206e-12	3.3501e-11
hsa-miR-517b-3p	-0.927197	-1.00903	-2.75414	-2.15618	-5.07193	5.99334	102.061	1.7936e-12	3.4697e-11
hsa-miR-532-5p	0.0227924	-0.235558	1.05609	2.10349	2.97199	11.8141	97.3275	2.69259e-12	5.03513e-11
hsa-miR-145-3p	-0.911856	-1.34418	2.69241	3.54489	4.9343	5.77513	94.3872	3.4991e-12	6.31583e-11
hsa-miR-362-5p	-0.26743	-0.106471	1.02126	1.91291	2.76483	7.44019	94.0654	3.60261e-12	6.31583e-11
hsa-miR-502-3p	0.283952	0.552926	1.34767	1.67263	3.23408	6.88487	89.8614	5.32003e-12	8.79281e-11
hsa-miR-520f-3p	-0.660992	-1.08587	-2.63929	-2.16259	-8.0276	6.4195	89.8437	5.32898e-12	8.79281e-11
hsa-miR-518b	-1.10085	-1.41567	-2.6614	-2.05758	-5.53057	6.12863	89.2934	5.61523e-12	9.00042e-11
hsa-miR-934	-1.87686	0.0626829	-1.87686	3.48275	9.18702	5.38409	166.223	7.80579e-12	1.19001e-10
hsa-miR-302b-3p	0.0576894	0.727998	0.383173	-0.306452	-4.35184	17.9376	85.8472	7.84853e-12	1.19001e-10
hsa-miR-520g-3p	-1.09172	-1.3529	-2.94984	-2.92408	-6.18192	5.6537	85.1888	8.37924e-12	1.23704e-10
hsa-miR-660-5p	0.261301	0.580616	1.46418	1.92063	3.38475	9.89329	82.0212	1.15587e-11	1.66268e-10
hsa-miR-22-3p	-0.611779	-0.785953	-0.873734	-0.148235	2.22146	8.7706	76.5116	2.08262e-11	2.92088e-10
hsa-miR-653-3p	1.42222	3.25626	1.85216	-0.258117	-3.07047	6.01566	75.8325	2.2456e-11	3.02383e-10
hsa-miR-149-5p	-0.368757	0.174562	0.643345	1.11203	2.59653	7.45362	75.7599	2.26383e-11	3.02383e-10
hsa-miR-203a-3p	0.281597	-0.296745	-0.593979	0.890157	2.84933	7.85355	71.781	3.56864e-11	4.6277e-10
hsa-miR-524-5p	-0.466032	-0.603242	-2.54548	-2.8397	-5.96637	4.8954	71.6368	3.62957e-11	4.6277e-10
hsa-miR-483-5p	1.35482	2.03972	5.73938	6.15897	7.7341	4.60402	68.9937	4.98e-11	6.2084e-10
hsa-miR-125b-2-3p	2.48515	2.49989	4.44218	6.43217	9.19566	5.58765	68.7331	5.14094e-11	6.26971e-10
hsa-miR-205-5p	-0.383752	-0.0651854	0.256741	0.65202	2.26328	11.9147	67.6245	5.89331e-11	7.03436e-10
hsa-miR-483-3p	-2.37884	0.0847133	4.60178	5.2381	6.28914	5.67619	66.8456	6.49506e-11	7.5911e-10
hsa-miR-371a-5p	0.96224	2.08289	1.03821	-0.378227	-3.69599	11.5756	63.2976	1.0256e-10	1.17421e-09
hsa-miR-519d-3p	-0.531802	-0.801967	-2.9217	-2.16496	-5.99516	5.16537	60.7475	1.44586e-10	1.5995e-09
hsa-miR-146a-5p	-1.26477	-2.32259	-3.28607	-2.82767	0.307977	5.88091	60.7062	1.45409e-10	1.5995e-09
hsa-miR-126-3p	-0.0941753	0.417972	0.417134	1.02754	1.85804	8.96623	60.2865	1.5407e-10	1.64291e-09
hsa-miR-372-3p	0.516478	1.72181	0.926576	-0.0399756	-3.32111	14.6827	60.2004	1.55915e-10	1.64291e-09
hsa-miR-1269b	0.463818	2.42677	2.67376	3.12343	4.45467	4.79556	60.0981	1.58141e-10	1.64291e-09
hsa-miR-208a-5p	-1.87318	-1.87318	0.998615	2.98482	7.23276	3.69295	104.614	1.76823e-10	1.80359e-09
hsa-miR-449c-5p	0.0624397	-1.23169	-0.695986	0.996354	5.16773	4.22451	59.0661	1.82689e-10	1.83015e-09
hsa-miR-452-5p	-0.677354	1.21098	1.83216	0.657541	-1.01178	8.16262	58.7567	1.90852e-10	1.86753e-09
hsa-miR-181d-5p	-0.299068	-0.0197225	0.0608223	0.00647373	2.32105	6.17555	58.6749	1.93078e-10	1.86753e-09
hsa-miR-517a-3p	-0.886641	-1.14274	-2.34028	-2.32195	-4.72696	6.02494	57.8547	2.17063e-10	2.06393e-09
hsa-miR-4326	-0.657699	-1.6189	-1.94814	-1.89878	-1.43984	6.043	55.369	3.12544e-10	2.92228e-09
hsa-miR-708-5p	0.515864	2.1619	2.76165	2.00054	0.769169	10.4382	54.6425	3.48688e-10	3.20678e-09
hsa-miR-302a-3p	-0.0115458	0.541937	0.273806	0.116152	-3.92482	13.7764	53.7649	3.9869e-10	3.6075e-09
hsa-miR-129-2-3p	-0.615046	-1.66353	0.320988	1.63672	3.4146	5.76498	53.4666	4.17457e-10	3.66065e-09
hsa-miR-30c-2-3p	-0.883738	-0.891859	-0.412751	0.580093	2.33268	4.99257	53.4642	4.17615e-10	3.66065e-09
hsa-miR-302c-3p	-0.103621	0.53041	0.24273	0.0406411	-3.50507	12.0625	52.904	4.55602e-10	3.9322e-09
hsa-miR-184	-0.994222	-2.02866	-1.88332	2.82913	3.01898	5.12957	52.7348	4.67815e-10	3.97643e-09
hsa-miR-577	-0.167814	-0.57577	-1.07711	-2.431	-3.54709	5.59506	52.5768	4.79558e-10	4.01541e-09
hsa-miR-302d-3p	-0.3145	-0.0437461	-0.254995	-0.103564	-3.61672	13.8654	51.6867	5.52127e-10	4.54482e-09
hsa-miR-489-3p	1.22535	3.69158	3.20055	1.80347	-2.09466	5.31692	51.5695	5.62563e-10	4.54482e-09
hsa-miR-133b	0	0	2.05936	6.44904	9.69143	4.24169	133.396	5.6709e-10	4.54482e-09
hsa-miR-523-5p	-0.955983	-1.37922	-2.98585	-3.10317	-6.71623	3.78843	50.8274	6.33946e-10	5.00906e-09
hsa-miR-192-5p	-0.434892	-0.19746	0.347129	1.21104	1.99161	8.62865	50.2764	6.9347e-10	5.40329e-09
hsa-miR-26b-5p	0.0339976	1.32558	1.68517	1.98157	2.71784	10.9562	49.6046	7.7461e-10	5.95283e-09
hsa-miR-498-5p	0.153515	-0.723451	-2.21507	-2.63482	-5.11322	5.97623	47.1362	1.17753e-09	8.92693e-09
hsa-miR-518c-3p	-0.327063	-0.387529	-2.85778	-2.37159	-5.21476	4.79691	46.0616	1.42203e-09	1.05415e-08
hsa-miR-371a-3p	0.543648	2.0579	1.37975	0.564015	-2.85297	7.58862	46.0376	1.42809e-09	1.05415e-08
hsa-miR-373-3p	0.627791	2.1053	1.08748	-0.0657907	-3.22654	10.2285	45.6873	1.52005e-09	1.10747e-08
hsa-miR-367-5p	-0.56019	1.13046	0.692516	-0.801341	-5.48626	5.51853	45.0704	1.69844e-09	1.21098e-08
hsa-miR-1272	-0.527608	-1.59479	-2.40522	-2.72771	-4.97915	4.83047	45.0481	1.7053e-09	1.21098e-08
hsa-miR-373-5p	0.613167	1.58138	0.265401	-1.40947	-4.60808	4.90726	44.4814	1.89073e-09	1.32587e-08
hsa-miR-1287-5p	-0.526262	-0.0888305	0.759985	1.11375	1.55718	6.3825	43.7007	2.18396e-09	1.5126e-08
hsa-miR-125b-1-3p	0.197858	-0.920563	-1.04752	0.608	3.39649	4.07374	42.9826	2.4989e-09	1.70961e-08
hsa-miR-675-5p	1.23643	-0.153814	2.36017	3.9261	5.47406	4.51329	42.7749	2.59916e-09	1.75678e-08
hsa-miR-767-5p	-0.990988	-1.52991	-1.70586	-2.48998	-3.23552	6.41505	42.6467	2.6633e-09	1.77871e-08
hsa-miR-574-3p	-0.480962	-0.190534	1.39916	1.33494	2.00218	6.61621	42.4341	2.77357e-09	1.80939e-08
hsa-miR-519a-5p	-0.763013	-1.24344	-3.36	-2.56208	-4.96622	3.7594	42.4337	2.77375e-09	1.80939e-08
hsa-miR-23a-3p	-0.225373	0.582207	1.26086	1.40463	2.35159	8.59254	41.6931	3.19942e-09	2.06307e-08
hsa-miR-10a-5p	1.18828	4.83733	9.41203	10.1744	10.8513	9.17041	41.2886	3.46223e-09	2.20717e-08
hsa-miR-187-3p	-0.475188	0.801152	0.278802	-0.33417	-2.39887	8.25781	40.1734	4.32007e-09	2.7231e-08
hsa-miR-18b-5p	0.428785	0.968902	0.362051	-0.34713	-1.92759	6.5294	39.4849	4.96657e-09	3.09583e-08
hsa-miR-532-3p	0.67748	0.66451	1.73331	1.87843	3.02907	6.22918	38.0586	6.67757e-09	4.10953e-08
hsa-miR-224-5p	-0.213992	1.35389	1.88757	0.771129	-1.07295	9.82204	38.015	6.73934e-09	4.10953e-08
hsa-miR-30b-5p	0.470152	1.5907	1.60456	1.7274	2.54731	9.25493	37.8273	7.01262e-09	4.2242e-08
hsa-miR-335-5p	-0.216461	-0.0079724	0.385283	0.40353	1.68968	7.77549	37.7729	7.09404e-09	4.2242e-08
hsa-miR-367-3p	0.595624	1.7563	0.868047	-0.259414	-3.37947	9.10237	37.7338	7.15328e-09	4.2242e-08
hsa-miR-1247-5p	0.0500722	5.37916	6.63598	5.54334	6.1408	4.15103	37.3905	7.69733e-09	4.49813e-08
hsa-miR-363-3p	-0.01395	0.411572	0.119726	-0.286618	-2.03169	13.3695	37.1728	8.06624e-09	4.62552e-08
hsa-let-7c-5p	-0.317724	0.0790558	-1.48071	0.230537	4.82636	3.15434	37.1647	8.08024e-09	4.62552e-08
hsa-miR-539-3p	-0.8058	-1.18489	-2.06146	-1.74039	-2.60769	7.33314	36.3835	9.57788e-09	5.42747e-08
hsa-miR-1301-3p	-0.985911	-1.43759	-1.0495	-1.22393	0.457604	6.82217	36.0835	1.02331e-08	5.74077e-08
hsa-miR-518e-5p	-0.583917	-1.45731	-2.62599	-2.1143	-6.43917	3.69893	35.7171	1.11017e-08	6.16637e-08
hsa-miR-96-5p	-0.741808	-0.896515	-1.75648	-1.27075	-1.72802	7.79993	35.5464	1.15342e-08	6.34382e-08
hsa-miR-518c-5p	-1.02491	-2.00716	-3.42132	-2.3187	-5.6901	5.29234	34.8935	1.33702e-08	7.28219e-08
hsa-miR-522-5p	-1.1653	-1.86916	-2.45293	-2.83602	-5.16727	3.79786	34.7423	1.38401e-08	7.43976e-08
hsa-miR-519c-5p	-0.877145	-1.9604	-3.14265	-2.83732	-5.38907	3.68101	34.7157	1.39247e-08	7.43976e-08
hsa-miR-20b-5p	0.263185	0.807408	0.51734	0.0620467	-1.73299	13.6079	34.1635	1.58175e-08	8.37132e-08
hsa-miR-504-5p	-0.49443	-0.39578	-0.522868	-1.16014	-1.4683	9.22814	34.0363	1.62929e-08	8.54233e-08
hsa-miR-210-3p	1.14985	2.87421	2.24794	1.45296	2.86008	10.6269	33.5911	1.80865e-08	9.39494e-08
hsa-miR-34c-5p	0.154551	-0.567452	-0.38297	0.71957	1.66215	9.05418	33.3073	1.93442e-08	9.87735e-08
hsa-miR-181c-3p	-0.124969	0.116957	0.435813	0.0929523	2.27885	4.46258	33.3022	1.93673e-08	9.87735e-08
hsa-miR-142-3p	-0.0940521	-0.289866	-1.52967	-2.17028	-4.77083	6.34751	33.0602	2.05184e-08	1.03701e-07
hsa-miR-30d-5p	-0.160713	0.428849	0.779532	1.16687	1.95615	14.2397	32.7047	2.23497e-08	1.11948e-07
hsa-miR-200b-3p	-0.627217	0.1482	0.44315	0.248591	-1.55966	10.5753	32.2604	2.48988e-08	1.23613e-07
hsa-miR-519b-5p	-0.804849	-1.43351	-2.84717	-2.681	-5.22883	3.641	32.2223	2.51318e-08	1.23675e-07
hsa-miR-106a-5p	0.43302	1.12693	0.863317	0.164612	-1.53877	12.8443	32.0786	2.60336e-08	1.26999e-07
hsa-miR-125a-5p	-0.127898	1.52555	1.72326	1.01252	2.58939	11.8989	31.5224	2.9879e-08	1.44501e-07
hsa-miR-758-3p	-0.655361	-1.78261	-1.82188	-1.40536	-2.30355	7.09661	31.2427	3.20487e-08	1.53669e-07
hsa-miR-142-5p	0.0823873	0.0949259	-0.577548	-2.12763	-5.2912	5.05183	30.4976	3.87333e-08	1.84147e-07
hsa-let-7e-5p	0.158701	1.22687	0.922923	1.00039	3.67044	5.57408	30.4381	3.93305e-08	1.85415e-07
hsa-miR-31-5p	-0.0428462	0.108828	0.101629	-0.402431	1.53303	7.59261	30.2172	4.16392e-08	1.94663e-07
hsa-miR-708-3p	0.614057	1.67061	1.82507	1.2667	-0.489512	9.42574	30.0053	4.39967e-08	2.03985e-07
hsa-miR-30e-3p	-0.736092	-0.852861	-0.36924	0.276847	0.693318	9.32084	29.833	4.60231e-08	2.10029e-07
hsa-miR-935	-0.431121	-0.758463	-0.523391	-1.11287	-2.07168	6.04594	29.8308	4.60492e-08	2.10029e-07
hsa-miR-199b-3p	-0.640999	-1.01496	-0.197155	-0.0226851	1.62702	4.95552	29.621	4.86605e-08	2.2015e-07
hsa-miR-525-5p	-0.00783857	-0.658949	-1.76293	-3.01556	-5.26051	4.38864	29.1716	5.48233e-08	2.46047e-07
hsa-miR-378a-3p	-0.593911	-1.33926	-1.49946	-1.38838	-1.70407	10.5499	28.9226	5.86098e-08	2.60953e-07
hsa-miR-493-5p	-1.22773	-1.92116	-1.74162	-0.964592	-1.79233	9.5558	28.4445	6.67219e-08	2.94732e-07
hsa-miR-181a-3p	-0.182449	-2.32295	-1.75822	-1.4748	1.48471	4.15958	28.1801	7.17399e-08	3.14423e-07
hsa-miR-99b-5p	-0.190093	0.844041	0.918332	0.616616	1.71163	12.4249	27.988	7.56484e-08	3.28982e-07
hsa-miR-99b-3p	-0.0325135	0.582136	0.604523	0.672643	1.92075	8.79569	26.5377	1.14103e-07	4.92396e-07
hsa-miR-589-5p	-0.11449	-1.78882	-1.48977	-1.06591	-1.73902	6.49335	26.4381	1.17451e-07	5.02979e-07
hsa-miR-889-3p	-0.938613	-1.88641	-2.00346	-1.35112	-2.25752	5.88903	26.021	1.32718e-07	5.64052e-07
hsa-miR-520g-5p	-1.26324	-2.69471	-2.13934	-3.33515	-5.88637	2.93655	25.9346	1.36151e-07	5.74291e-07
hsa-miR-183-5p	-0.670038	-1.32273	-1.6267	-1.22808	-1.86928	12.1612	25.7424	1.44139e-07	6.03446e-07
hsa-miR-342-3p	-0.0314343	0.507667	0.9621	1.24103	1.37314	8.52239	25.4547	1.57096e-07	6.50304e-07
hsa-miR-182-5p	-0.725471	-1.3987	-1.63668	-0.84611	-1.76168	13.2453	25.443	1.57649e-07	6.50304e-07
hsa-miR-585-3p	-1.24644	0.447056	2.61122	2.66317	4.50319	2.96113	24.7308	1.95812e-07	8.01829e-07
hsa-miR-208a-3p	0	0	0	7.13694	11.642	5.95678	71.68	2.08178e-07	8.46289e-07
hsa-miR-501-5p	0.00652035	-0.0928336	0.537219	1.55102	2.76611	5.39148	24.3227	2.22239e-07	8.96949e-07
hsa-miR-363-5p	0.545571	0.125168	-0.420568	-0.887104	-2.165	6.56327	24.1479	2.34757e-07	9.40704e-07
hsa-miR-494-3p	-0.91456	-1.60859	-1.81749	-1.61214	-2.05419	9.71021	23.6481	2.75092e-07	1.09452e-06
hsa-miR-654-5p	-1.0639	-1.84653	-1.9923	-1.01161	-1.77532	6.00728	23.5146	2.87123e-07	1.13434e-06
hsa-miR-148a-5p	-0.899345	-1.68071	-1.07649	-0.555152	-1.2713	8.20823	23.3819	2.99677e-07	1.17566e-06
hsa-miR-217-5p	0.048026	0.856355	3.03474	2.96925	6.46418	3.17161	23.1418	3.2396e-07	1.26209e-06
hsa-miR-7974	-0.103745	-1.85347	-1.69925	-1.10568	-4.86699	8.11267	22.9057	3.49985e-07	1.35408e-06
hsa-miR-150-5p	-1.12941	-1.85801	-4.41476	-3.24746	-4.85401	2.727	22.8469	3.56828e-07	1.3711e-06
hsa-miR-1264	-0.0707796	0.939469	0.166733	-1.39343	-3.46505	5.426	22.4749	4.03702e-07	1.54066e-06
hsa-miR-519b-3p	0.140378	0.0336782	-2.00903	-1.83837	-4.8806	2.88232	22.4441	4.07868e-07	1.54604e-06
hsa-miR-522-3p	-1.48479	-1.47569	-2.43416	-2.79843	-4.97517	3.63033	22.2857	4.3013e-07	1.61948e-06
hsa-miR-95-3p	-0.761136	-0.960014	-1.65654	-2.05108	-1.28711	5.80656	22.1867	4.44725e-07	1.65326e-06
hsa-miR-154-3p	-0.647811	-1.04526	-1.63066	-1.16935	-2.93142	6.13416	22.1849	4.44996e-07	1.65326e-06
hsa-miR-500a-5p	0.434119	0.877843	1.29733	2.27026	2.77265	4.43643	22.1416	4.51556e-07	1.6666e-06
hsa-miR-24-2-5p	-0.789509	0.301258	0.549842	0.390977	2.01804	4.18475	21.9025	4.89785e-07	1.79588e-06
hsa-miR-208b-3p	0	0	0	1.82012	7.96751	2.73884	59.4303	5.05025e-07	1.83973e-06
hsa-miR-7151-3p	0	0	2.06868	5.30198	7.59614	2.63177	40.0903	5.1835e-07	1.87609e-06
hsa-miR-1911-5p	0.131506	1.13392	0.64447	-0.979934	-3.37958	3.63594	21.2556	6.12497e-07	2.20263e-06
hsa-miR-7151-5p	0	0	2.05507	4.23168	6.83665	2.10483	38.6909	6.30265e-07	2.24182e-06
hsa-miR-381-3p	-0.862715	-1.70913	-1.94075	-0.860888	-2.23518	10.6582	21.169	6.31385e-07	2.24182e-06
hsa-miR-1185-1-3p	-1.04827	-1.51494	-1.83896	-1.21446	-2.52395	7.61036	20.8778	6.99766e-07	2.46898e-06
hsa-miR-28-3p	0.0400967	0.15247	0.68604	1.25931	0.875727	10.2209	20.7905	7.21855e-07	2.53101e-06
hsa-miR-675-3p	3.23158	3.93579	5.48791	6.55979	7.94478	3.20117	23.868	7.56436e-07	2.63578e-06
hsa-miR-380-5p	-0.410774	-1.69246	-1.80371	-1.56015	-2.96827	5.10486	20.6114	7.69623e-07	2.66518e-06
hsa-miR-1298-3p	-0.982972	-0.307822	-0.594808	-2.0523	-3.23196	3.63155	20.436	8.19827e-07	2.82161e-06
hsa-miR-135b-5p	0.076388	0.955995	0.225304	-0.274473	-0.648775	9.33673	20.3091	8.58423e-07	2.93643e-06
hsa-miR-520c-3p	-0.962394	-1.5521	-3.57219	-2.03606	-8.46717	3.87921	23.2211	9.12248e-07	3.10164e-06
hsa-miR-409-3p	-1.01279	-2.29897	-2.20292	-1.37875	-2.1205	10.5913	19.8854	1.00266e-06	3.38851e-06
hsa-miR-642a-5p	-1.12393	-0.592718	2.32845	2.23864	3.66504	2.98651	19.5493	1.13634e-06	3.81729e-06
hsa-miR-146b-3p	-0.243217	0.845008	2.26937	2.91423	1.46635	3.3846	19.2726	1.26139e-06	4.21214e-06
hsa-miR-429	-0.556339	0.382933	0.3813	0.128645	-1.06877	7.53506	19.0726	1.36125e-06	4.51871e-06
hsa-miR-92b-3p	-0.329981	-0.326004	-0.0193141	-0.155959	-2.20603	11.8846	18.9478	1.42799e-06	4.71238e-06
hsa-miR-335-3p	-1.01454	-1.16281	0.0220961	0.38001	0.122758	10.9459	18.722	1.55829e-06	5.11229e-06
hsa-miR-148b-3p	-0.231347	-0.204018	0.215741	0.845341	1.05296	12.1557	18.3875	1.7762e-06	5.77775e-06
hsa-miR-1843	-0.317366	-0.590279	0.129278	0.636083	1.61893	5.11432	18.3796	1.78173e-06	5.77775e-06
hsa-miR-518f-5p	-0.344221	-0.373583	-2.78931	-2.21968	-7.32926	3.2432	20.8343	1.89679e-06	6.11553e-06
hsa-miR-498-3p	-0.824883	-1.37832	-2.26356	-3.06274	-5.63792	2.94148	18.1217	1.97359e-06	6.32676e-06
hsa-miR-195-3p	-1.39399	-0.734462	-0.393896	-0.897572	-3.25308	3.9209	18.0613	2.02177e-06	6.4444e-06
hsa-miR-204-5p	0.947294	1.06377	0.965974	0.403015	2.0845	9.29651	17.9783	2.0901e-06	6.62455e-06
hsa-miR-944	-2.65709	-0.727544	-2.65709	-0.830368	4.44901	2.18289	24.2759	2.18332e-06	6.88114e-06
hsa-miR-92b-5p	-0.481749	-0.803498	-0.753387	-0.464668	-2.00862	7.37109	17.7804	2.26377e-06	7.09484e-06
hsa-miR-493-3p	-0.702983	-1.36991	-1.42414	-0.972649	-2.0611	7.60574	17.6896	2.34874e-06	7.32025e-06
hsa-miR-517c-3p	-0.547444	-0.678051	-2.72272	-2.67318	-4.32242	3.06568	17.5284	2.50844e-06	7.77479e-06
hsa-miR-497-5p	-0.287074	0.491068	0.516924	-0.701622	-2.09757	4.80223	17.5084	2.52908e-06	7.79567e-06
hsa-miR-374a-5p	0.76064	1.31476	0.322356	-0.151239	-0.411933	10.0528	17.3568	2.69187e-06	8.25211e-06
hsa-miR-502-5p	0.576424	0.213069	1.63256	2.30229	3.0032	3.37947	17.2684	2.79219e-06	8.51313e-06
hsa-miR-27a-5p	-1.10302	-0.398972	0.173101	0.874772	0.674785	5.70642	17.2292	2.83791e-06	8.60578e-06
hsa-miR-299-3p	-0.928844	-1.68776	-1.72994	-0.707782	-2.1371	5.7543	17.0868	3.01138e-06	9.0827e-06
hsa-miR-1185-2-3p	-1.07767	-1.82446	-1.7591	-1.11996	-2.28696	5.70354	17.0192	3.09789e-06	9.29367e-06
hsa-miR-664a-3p	0.266009	1.60633	1.87654	1.94202	2.217	4.86705	16.9027	3.25346e-06	9.70846e-06
hsa-miR-520b-3p	-0.569967	-1.45392	-2.4427	-2.48023	-6.46847	3.71006	16.8348	3.34815e-06	9.93815e-06
hsa-miR-520e-5p	-0.954598	-2.06334	-2.45162	-3.31496	-5.10792	2.42875	16.7763	3.43215e-06	1.01339e-05
hsa-miR-21-5p	-0.633892	-0.71542	-0.509779	0.130885	0.76884	16.2202	16.6436	3.63141e-06	1.06197e-05
hsa-miR-221-5p	-1.11601	-1.20003	-0.85537	-0.65025	-1.62528	8.70498	16.6416	3.63454e-06	1.06197e-05
hsa-miR-523-3p	-1.22519	-1.7475	-3.11721	-2.11222	-7.1978	2.74863	18.842	3.697e-06	1.07462e-05
hsa-miR-625-3p	-0.0912321	0.345249	1.13409	1.46974	1.58908	5.3171	16.4861	3.88506e-06	1.12346e-05
hsa-miR-126-5p	0.0589058	1.24373	1.27633	2.61839	2.97277	3.43889	16.1964	4.40441e-06	1.26711e-05
hsa-miR-2113	-0.205382	-0.658713	-0.460031	-1.35693	-5.72322	3.55742	15.9204	4.97199e-06	1.42311e-05
hsa-miR-548ab	-1.25407	0.662261	1.58712	1.96965	2.75667	3.04045	15.8745	5.07393e-06	1.44491e-05
hsa-miR-519c-3p	-0.135299	-0.459123	-2.40569	-1.77192	-5.46374	3.17389	15.7652	5.32653e-06	1.50918e-05
hsa-miR-551b-5p	-1.71866	-1.43979	-0.102146	-0.233049	2.09389	3.08565	15.3986	6.28098e-06	1.76258e-05
hsa-miR-200a-3p	-0.247108	0.82523	0.866507	0.621015	-0.712721	8.85637	15.3887	6.30918e-06	1.76258e-05
hsa-miR-500b-5p	0.569296	0.741588	0.608947	1.90836	2.50393	4.3496	15.3866	6.31514e-06	1.76258e-05
hsa-miR-134-5p	-1.02201	-2.12727	-1.88491	-1.41049	-2.23698	7.41171	15.3527	6.41326e-06	1.78111e-05
hsa-miR-18a-5p	-0.117832	-0.0152212	-0.606447	-0.975938	-1.24974	9.73399	15.1981	6.88218e-06	1.90192e-05
hsa-miR-199b-5p	-0.339355	-0.528717	0.151783	0.471226	0.713309	8.49294	15.1753	6.9545e-06	1.91249e-05
hsa-miR-629-5p	-0.155478	-0.501118	0.0938719	0.649204	-0.0470786	7.78758	15.1474	7.04422e-06	1.92771e-05
hsa-miR-130a-5p	-0.702137	0.69667	0.751096	1.58924	0.118016	4.47091	15.1191	7.13653e-06	1.94349e-05
hsa-miR-424-3p	0.228522	-1.11422	-1.21584	-1.0688	1.00051	4.0809	15.0792	7.26907e-06	1.96824e-05
hsa-miR-520a-3p	-0.792381	-0.888421	-1.48415	-1.39196	-3.87443	3.90593	15.0707	7.29759e-06	1.96824e-05
hsa-miR-106a-3p	-0.238726	0.462708	-0.00431885	-0.582948	-1.9297	6.25398	14.9116	7.85563e-06	2.10862e-05
hsa-miR-485-3p	-0.845603	-1.15864	-1.24977	-1.0611	-2.41409	7.18235	14.8855	7.95183e-06	2.12427e-05
hsa-miR-200a-5p	-0.411339	-0.448635	0.0855044	-0.176563	-2.4872	4.6342	14.8561	8.0613e-06	2.14331e-05
hsa-miR-519e-5p	1.11727	0.669392	-2.87273	-2.28723	-5.76255	2.63194	16.6801	8.17677e-06	2.16376e-05
hsa-miR-409-5p	-0.83975	-1.51934	-1.63408	-1.03895	-1.5782	8.82256	14.7057	8.65e-06	2.27824e-05
hsa-miR-520c-5p	-0.557809	-2.10912	-2.11582	-2.25327	-6.82537	2.59257	16.5194	8.70205e-06	2.28124e-05
hsa-miR-503-5p	-0.177229	-0.818882	-1.43731	-0.959437	0.934938	5.65116	14.6317	8.95655e-06	2.33703e-05
hsa-miR-548j-5p	-0.349785	-0.964569	-1.27574	-1.71202	-2.72783	4.12386	14.6003	9.09056e-06	2.36102e-05
hsa-miR-127-3p	-1.02307	-1.87977	-1.66394	-0.722658	-1.9678	11.7616	14.5579	9.27463e-06	2.39773e-05
hsa-miR-543	-0.478348	-1.37731	-1.68889	-1.3935	-2.15801	9.18217	14.5299	9.39897e-06	2.41872e-05
hsa-miR-18b-3p	-0.199666	0.0969649	0.0633007	-0.129923	-1.85246	5.80249	14.4283	9.86441e-06	2.52691e-05
hsa-miR-1180-3p	0.800476	0.220574	-0.322572	-0.545959	0.0953066	8.18212	14.317	1.04042e-05	2.65306e-05
hsa-miR-561-5p	-0.426294	-0.440597	-1.06345	-1.2725	-2.222	4.50697	13.9701	1.2308e-05	3.12433e-05
hsa-miR-219a-2-3p	0.333567	-0.397723	-0.261746	-0.242028	-2.14756	6.39399	13.9403	1.24887e-05	3.15593e-05
hsa-miR-99a-3p	0	0	2.87805	1.82692	6.80539	2.01302	22.0588	1.2852e-05	3.22337e-05
hsa-miR-370-3p	-1.25348	-2.33654	-1.81803	-0.865921	-1.90092	10.4375	13.8774	1.28798e-05	3.22337e-05
hsa-miR-302a-5p	-0.29721	-0.112417	0.0211256	0.165281	-3.43858	17.8447	13.8698	1.29279e-05	3.22337e-05
hsa-miR-1307-3p	0.785732	-0.163498	-0.201835	-0.299488	0.500865	10.178	13.8247	1.32184e-05	3.28121e-05
hsa-miR-152-5p	0.0500808	0.866038	2.20499	2.1445	4.83992	2.15388	13.7589	1.36551e-05	3.37468e-05
hsa-miR-520d-3p	-0.771047	-1.33159	-5.10599	-1.41796	-4.24953	2.91941	13.5759	1.49555e-05	3.67984e-05
hsa-miR-296-3p	0.0771801	-0.127464	-0.638348	-1.12068	-1.54544	7.4682	13.5634	1.50492e-05	3.68672e-05
hsa-miR-3937	-1.04417	-1.75527	-2.88881	-3.17781	-7.19299	2.71427	15.1035	1.54024e-05	3.75685e-05
hsa-miR-130b-5p	-0.567409	-1.21524	-0.374956	0.000507142	0.285204	9.45135	13.4033	1.63096e-05	3.9609e-05
hsa-miR-518d-5p	-0.538744	-1.52145	-2.88211	-4.05626	-3.74456	2.46474	13.3221	1.69926e-05	4.109e-05
hsa-miR-195-5p	-0.24678	0.436529	0.548746	0.128923	-2.18246	4.31599	12.8801	2.132e-05	5.13328e-05
hsa-miR-181c-5p	0.615839	1.05057	1.2807	0.993208	2.74832	3.84555	12.8048	2.21725e-05	5.31573e-05
hsa-miR-132-3p	0.495801	1.07158	1.39298	2.11144	2.57407	3.97437	12.633	2.4264e-05	5.79238e-05
hsa-miR-30e-5p	-0.721641	-0.545469	-0.496973	-0.249402	0.781468	13.1173	12.5737	2.50355e-05	5.95123e-05
hsa-miR-370-5p	-1.64042	-2.61587	-1.54815	-1.02386	-2.60374	4.87527	12.305	2.88932e-05	6.83927e-05
hsa-miR-9983-3p	-0.0603161	0.0668153	-0.32309	-0.472985	-1.9465	5.34043	11.9214	3.55949e-05	8.39023e-05
hsa-miR-3934-5p	-1.14371	-1.03486	-1.85596	-2.16161	-2.86341	2.75071	11.9054	3.59091e-05	8.42887e-05
hsa-miR-382-5p	-0.163494	-0.856757	-1.30958	-1.17457	-0.886412	7.65832	11.8963	3.60894e-05	8.43589e-05
hsa-miR-518f-3p	-0.128938	-0.909334	-1.70612	-1.06316	-6.02947	2.35053	13.1384	3.66522e-05	8.51903e-05
hsa-miR-5094	0.180637	-1.084	-1.4669	-1.56965	-4.2129	2.84122	11.8635	3.67488e-05	8.51903e-05
hsa-miR-449a	1.91937	0	2.0558	2.60897	7.23862	2.2723	14.7773	4.00019e-05	9.23502e-05
hsa-miR-22-5p	-0.576177	-3.49222	-1.09692	-1.41501	1.49727	2.54903	11.603	4.24812e-05	9.76718e-05
hsa-miR-539-5p	-0.669963	-1.64335	-1.96754	-1.87412	-1.99102	3.11452	11.5932	4.2715e-05	9.78087e-05
hsa-miR-3065-5p	-0.499319	-0.885508	-1.27726	-2.52128	-1.32462	4.24827	11.5749	4.31562e-05	9.84172e-05
hsa-miR-20b-3p	-0.259921	0.414789	-0.0166018	0.0357169	-2.01704	4.76678	11.416	4.72087e-05	0.000106883
hsa-miR-887-3p	-0.393886	-0.491109	0.164262	0.252043	1.3881	4.07628	11.4144	4.72497e-05	0.000106883
hsa-miR-330-3p	-0.227868	-0.933467	-0.366693	-0.184524	0.126968	7.99634	11.2377	5.22636e-05	0.00011775
hsa-miR-452-3p	-0.926478	1.24676	1.73771	0.681537	-0.734643	4.32454	11.2274	5.25733e-05	0.000117974
hsa-miR-34b-5p	0.60271	0.0723732	-0.140308	0.86994	3.02229	2.22719	10.9458	6.18945e-05	0.000137945
hsa-miR-573	-0.416842	-1.44654	-2.93462	-3.73088	-6.33662	2.23402	12.0478	6.19646e-05	0.000137945
hsa-miR-655-3p	-0.703241	-1.02488	-1.28221	-1.11311	-1.67361	5.74057	10.9335	6.23396e-05	0.000138231
hsa-miR-197-3p	-0.362706	0.0404612	0.614559	0.577618	0.240812	8.2669	10.9133	6.30834e-05	0.00013933
hsa-miR-541-5p	-1.19284	-2.6737	-4.95216	-3.53178	-3.42589	2.48061	10.866	6.48573e-05	0.000142552
hsa-miR-519d-5p	-0.137371	-1.03542	-3.71441	-2.79684	-4.91468	2.55179	10.861	6.50503e-05	0.000142552
hsa-miR-487b-3p	-0.675829	-1.13933	-1.06084	-0.92322	-1.14706	6.75817	10.7431	6.97378e-05	0.000152229
hsa-miR-495-3p	-0.722737	-0.608445	-0.65211	-0.451052	-1.82592	8.5445	10.7123	7.10224e-05	0.000154432
hsa-miR-1303	-2.58671	-2.35151	-3.37133	-6.74577	-2.91892	2.16674	11.7528	7.18612e-05	0.000155653
hsa-miR-135b-3p	0.231505	0.540095	-0.708918	-0.399525	-1.77343	6.02961	10.5316	7.91163e-05	0.000170709
hsa-miR-548k	-0.721358	-0.763429	-0.689835	-0.773999	-1.40107	6.13469	10.4597	8.26183e-05	0.000177582
hsa-miR-18a-3p	-0.373614	-0.334627	-0.486735	-0.853984	-1.13322	6.53513	10.3634	8.7577e-05	0.000187522
hsa-miR-1270	-0.429784	-1.20149	-1.38474	-1.37406	-2.01392	4.23059	10.2226	9.54383e-05	0.000203577
hsa-miR-652-3p	-0.582731	0.11862	0.0852229	1.22054	0.902372	4.314	10.2102	9.61689e-05	0.000204359
hsa-miR-27b-5p	-0.333455	0.539057	0.434465	0.0951661	1.22597	5.55387	10.1548	9.9498e-05	0.000210635
hsa-miR-301a-3p	0.80334	1.6333	1.47118	0.815952	1.58462	6.3148	10.0681	0.000104976	0.000220921
hsa-miR-212-5p	-1.459	-1.69761	-0.558537	1.04877	1.47107	2.97605	10.0655	0.000105144	0.000220921
hsa-miR-320a-3p	1.0161	0.753211	0.864222	0.598424	1.22168	11.6861	10.0159	0.000108433	0.000226981
hsa-miR-331-3p	-1.24446	-0.287855	0.254419	0.87308	0.834153	4.30343	9.99135	0.000110106	0.000229625
hsa-miR-1912-5p	0.28125	0.130508	-1.17096	-1.49405	-3.64593	2.64207	9.97527	0.000111215	0.000231079
hsa-miR-432-5p	-0.223807	-0.750576	-1.26681	-0.650372	-1.22686	6.97741	9.90866	0.000115944	0.000240017
hsa-miR-127-5p	-0.492064	-0.909168	-1.1694	-0.708781	-1.47508	8.16131	9.80363	0.000123861	0.000255463
hsa-miR-140-5p	0.438693	1.03468	0.613441	0.155876	0.491753	8.34684	9.72547	0.000130141	0.000267433
hsa-miR-487a-3p	-0.707201	-0.897083	-1.39665	-0.675812	-1.96295	5.22533	9.55965	0.00014467	0.000296205
hsa-miR-31-3p	-0.311728	-0.188126	-0.169857	-1.27844	0.894628	3.48823	9.47075	0.000153195	0.000312518
hsa-miR-421	-0.0684015	0.0853331	-0.211173	-0.465178	-0.731315	8.77875	9.41245	0.000159088	0.000323363
hsa-miR-3144-3p	-0.246149	-0.420728	-1.2344	-2.15168	-1.87243	2.70587	9.27424	0.000174088	0.000352538
hsa-miR-10399-3p	0.119655	0.730942	-0.217443	-0.705098	-5.9063	2.75321	10.0939	0.000174698	0.000352538
hsa-miR-101-2-5p	0.328207	-2.29272	-0.508598	-1.2579	-4.02408	2.7839	9.06743	0.000199552	0.000399928
hsa-miR-1252-5p	-0.875538	-1.5138	-2.61506	-3.4675	-3.37699	2.64868	9.06701	0.000199608	0.000399928
hsa-miR-323a-3p	-0.570356	-1.39441	-1.50359	-0.986075	-1.0369	8.6024	9.05137	0.000201696	0.000402675
hsa-miR-122b-5p	0	3.22522	5.05242	5.29516	6.4953	2.24416	10.9492	0.000204714	0.000407251
hsa-miR-3609	0.462127	1.24602	1.66013	0.943423	1.77909	5.98378	9.00949	0.000207407	0.00041115
hsa-miR-190a-5p	1.11327	1.44594	0.58415	1.04394	2.42159	5.42176	8.98687	0.000210568	0.000415946
hsa-miR-140-3p	0.146753	0.485928	0.71871	0.916309	0.408529	11.7124	8.97859	0.000211737	0.000416788
hsa-miR-4802-3p	0.302856	-0.819017	-2.15927	-2.28877	-2.05983	2.9451	8.97028	0.00021292	0.00041765
hsa-miR-361-5p	0.270623	0.950551	0.993465	0.47403	0.988723	9.4284	8.91891	0.000220386	0.00043079
hsa-miR-942-5p	-0.969202	-1.07505	-1.16728	-1.30093	-2.02039	4.25167	8.88758	0.000225083	0.000438442
hsa-miR-520e-3p	-0.970552	-1.84072	-2.9914	-2.63706	-6.39354	2.16903	9.63247	0.000227843	0.000442284
hsa-miR-148a-3p	-0.31897	-0.919095	-0.441338	0.180192	-0.000697663	15.3535	8.75388	0.000246413	0.000476682
hsa-miR-450b-5p	-0.637902	-1.47811	-1.42514	-1.1786	-1.01687	6.14349	8.74653	0.000247649	0.000477427
hsa-miR-141-3p	0.1253	1.34677	-0.339005	-0.718355	0.216432	6.17925	8.71087	0.000253744	0.000487502
hsa-miR-340-5p	-0.429167	-0.150417	0.064248	0.599331	0.472965	11.66	8.70585	0.000254615	0.000487506
hsa-miR-411-5p	-0.23825	-0.769092	-0.815311	-0.672217	-1.49115	7.9307	8.68696	0.000257924	0.000492162
hsa-miR-342-5p	0.483221	0.31826	0.665279	0.639564	1.42105	5.05099	8.66875	0.000261159	0.000496645
hsa-miR-135a-3p	-4.08206	-0.147067	1.78993	2.06586	0.994621	2.29308	9.37753	0.00026487	0.000502001
hsa-miR-377-5p	-1.29831	-1.67503	-1.08032	-1.27288	-1.99478	3.58316	8.58168	0.000277261	0.000523715
hsa-miR-379-5p	-0.334546	-0.691881	-2.15125	-0.017872	-0.946985	4.39451	8.53031	0.000287274	0.000540807
hsa-miR-337-3p	-1.0277	-1.22613	-1.11618	-1.15707	-1.85005	4.11779	8.51681	0.000289973	0.000544062
hsa-miR-26b-3p	0.946866	2.05369	2.05574	1.58162	2.67025	3.25885	8.44503	0.000304797	0.000569971
hsa-miR-455-3p	0.185184	0.841158	1.05229	0.95155	1.00215	7.25736	8.36983	0.000321235	0.000598713
hsa-miR-874-3p	-0.360593	-0.470225	-0.459893	-0.527724	0.0596015	8.24373	8.33854	0.000328362	0.000609971
hsa-miR-382-3p	-0.796972	-1.34362	-1.41258	-0.718267	-0.848916	7.92114	8.30593	0.000335979	0.00062206
hsa-miR-106b-5p	0.335485	0.450698	0.0734224	0.0471499	-0.820063	8.91861	8.23367	0.000353562	0.000652461
hsa-miR-598-3p	0.405536	0.149551	-0.316726	-0.644858	-0.196916	7.92419	8.18881	0.000364988	0.000671338
hsa-miR-7-1-3p	-0.134109	-0.740612	-1.13527	-1.38126	-1.88665	3.41017	8.1715	0.000369505	0.000677426
hsa-miR-17-3p	0.298829	0.712569	0.245515	-0.608476	-0.129997	6.4031	8.12819	0.000381086	0.000694741
hsa-miR-29a-3p	-0.302697	-0.108311	-0.667598	-0.997565	-0.821591	7.60022	8.12694	0.000381427	0.000694741
hsa-miR-107	0.178037	0.657219	0.256251	-0.0830362	0.814763	8.49255	8.11676	0.000384208	0.000697542
hsa-miR-301b-3p	0.14362	1.21088	1.00903	0.849977	1.24719	5.27791	7.99891	0.000418114	0.000756652
hsa-miR-34a-5p	0.42662	0.442625	-0.0747692	0.858181	0.675093	8.47664	7.97605	0.000425067	0.000766761
hsa-miR-7706	1.20567	1.26012	1.32479	1.17065	0.689992	6.19426	7.88064	0.000455505	0.000816628
hsa-miR-193b-3p	-0.52707	-0.0659886	0.360754	0.338317	0.821419	5.72019	7.88029	0.000455623	0.000816628
hsa-miR-628-3p	-0.04451	1.55486	0.880614	0.984388	1.85818	3.30023	7.85416	0.000464378	0.00082967
hsa-miR-433-3p	-0.58179	-1.20004	-1.50304	-1.00689	-0.748592	6.3895	7.84746	0.000466653	0.000830042
hsa-miR-130b-3p	0.0751652	0.332513	0.561504	0.819544	1.05357	6.50722	7.84484	0.000467546	0.000830042
hsa-miR-491-5p	0.614931	0.575845	0.952073	0.481649	1.62916	4.1754	7.82149	0.000475587	0.000841653
hsa-miR-412-5p	-0.822365	-1.51241	-2.01425	-1.38965	-1.47629	5.3706	7.70423	0.00051836	0.000914465
hsa-miR-136-3p	-0.736994	-0.898348	-0.878362	-0.22783	-0.998364	8.78771	7.52879	0.000590541	0.00103854
hsa-let-7g-5p	-0.691858	-1.03427	-0.636376	-0.181644	0.121259	5.90695	7.5197	0.000594577	0.00104237
hsa-miR-339-3p	0.417255	0.585099	1.21601	0.970764	1.17694	5.29774	7.37433	0.000663391	0.00115938
hsa-miR-1912-3p	0.0665805	0.705721	-0.0544727	-1.42544	-5.44459	2.3644	7.81226	0.000713884	0.00124375
hsa-miR-210-5p	0.394248	1.60647	1.75281	0.656828	1.49692	3.42606	7.27285	0.000716654	0.00124472
hsa-miR-23b-5p	-0.467943	0.0992045	0.941806	-0.056558	2.68443	2.39228	7.20895	0.000752612	0.00130313
hsa-miR-362-3p	0.87132	2.05509	1.04577	2.07662	3.45107	2.97009	7.18063	0.000769187	0.00132774
hsa-miR-1271-5p	-0.840393	-0.777335	0.164469	-0.352343	0.766131	5.33572	7.04144	0.000856739	0.00147433
hsa-miR-454-3p	-0.264709	0.13494	0.33432	0.804243	0.641562	8.39937	7.01796	0.000872574	0.00149698
hsa-miR-25-3p	0.00123257	-0.579563	-0.2729	-0.323695	-0.761742	13.8202	6.93735	0.000929433	0.00158967
hsa-miR-3940-3p	-0.402363	-0.914751	-1.52854	-1.23327	-1.58715	3.2871	6.92681	0.000937171	0.00159803
hsa-miR-3909	-0.629503	-1.19412	-0.703198	-0.136299	0.490772	4.53851	6.88933	0.000965252	0.00164093
hsa-miR-1266-5p	-0.419087	-1.43322	-1.20053	-1.10826	-2.67085	3.72851	6.82434	0.00101619	0.0017223
hsa-miR-520h	-1.09786	-0.96095	-1.17943	-2.59006	-4.40173	2.17314	6.77571	0.00105625	0.0017848
hsa-miR-873-3p	-0.375547	-0.823378	-0.689841	-0.646602	-1.13444	4.50454	6.74489	0.00108254	0.00182373
hsa-miR-431-3p	-0.381605	-1.10831	-1.18516	-0.309483	-0.794025	7.33638	6.72829	0.001097	0.00184257
hsa-miR-660-3p	0.96658	0.759479	2.34615	2.46278	3.35833	2.50232	6.63934	0.00117822	0.00197309
hsa-miR-3664-3p	-0.585761	-1.43564	-1.47941	-1.79359	-2.00841	2.81342	6.63034	0.0011868	0.00198154
hsa-miR-744-5p	-0.142857	-0.246591	-0.416071	-0.596627	0.278701	8.60592	6.4521	0.00137185	0.00228371
hsa-miR-12136	-1.15831	-1.20685	-0.659657	0.479342	0.236949	6.05583	6.41332	0.00141622	0.00235059
hsa-miR-203b-3p	0.368705	-0.898105	-1.0871	0.155921	0.614386	5.34376	6.37729	0.00145886	0.00241422
hsa-miR-1262	3.90113	4.52937	5.78675	4.99447	5.54679	2.17342	6.78345	0.00147287	0.00243024
hsa-miR-27a-3p	-1.76387	0.241687	-0.706831	1.39454	2.1184	2.50243	6.33274	0.00151357	0.00249007
hsa-miR-21-3p	-0.501975	0.378349	-0.0887578	0.588248	0.766406	6.60087	6.25876	0.00160948	0.00263887
hsa-miR-222-3p	-0.289071	-0.645486	-0.494037	-0.581844	-1.13696	12.6876	6.25583	0.00161342	0.00263887
hsa-miR-576-5p	-0.458222	0.177531	0.512483	0.758702	0.0601827	5.25366	6.15072	0.00176188	0.00287329
hsa-miR-155-5p	0.221975	0.0228165	-0.353866	-0.596176	-0.774667	6.2922	6.13601	0.00178383	0.00290067
hsa-miR-28-5p	0.0758129	0.625838	0.942108	0.610619	1.01435	7.02057	6.04765	0.00192225	0.00311672
hsa-miR-2110	-0.273689	-0.890832	-0.294377	-0.471481	0.151833	4.8218	5.97884	0.00203829	0.00329533
hsa-miR-1911-3p	-0.324837	-0.974952	-0.377954	-2.41659	-5.53177	2.0149	6.29555	0.00212618	0.00342754
hsa-miR-664a-5p	1.78177	1.6388	2.5068	1.10655	2.06431	3.9219	5.91069	0.00216089	0.00347352
hsa-miR-448	-0.954515	0.202909	0.21723	-0.669193	-2.60505	3.20413	5.76252	0.00245658	0.00393754
hsa-miR-654-3p	-0.496061	-0.932377	-1.00196	-0.978702	-1.0123	6.35038	5.74597	0.00249229	0.0039834
hsa-miR-1304-5p	-0.280155	-0.877946	-1.04123	-0.687483	-1.55228	4.0848	5.74212	0.00250068	0.00398546
hsa-miR-4746-5p	-0.362088	-0.984206	-0.363677	-0.615949	-1.86567	3.83598	5.7199	0.00254971	0.00405209
hsa-miR-365b-3p	-0.356154	-0.0301658	0.352831	0.263703	0.858728	6.48662	5.68372	0.00263186	0.00417082
hsa-miR-766-3p	-0.783465	-1.56017	-1.10343	-1.44671	-0.827884	4.00664	5.44628	0.0032492	0.00513465
hsa-miR-25-5p	0.20921	-0.336075	-0.28335	-0.410094	-1.4328	6.3197	5.3702	0.00347959	0.00547897
hsa-miR-154-5p	-0.693672	-1.27827	-1.26365	-0.414861	-1.53125	3.85853	5.36614	0.00349239	0.00547897
hsa-miR-323b-3p	-0.929891	-1.73208	-1.90638	-2.00136	-2.04977	2.4227	5.36488	0.00349638	0.00547897
hsa-miR-3615	0.601623	0.677017	0.687453	0.644702	0.923004	7.46454	5.33823	0.00358174	0.00558428
hsa-miR-3662	-0.394257	-1.3273	-1.57197	-2.1356	-4.22892	2.11435	5.33769	0.0035835	0.00558428
hsa-miR-26a-2-3p	-0.434083	1.06054	0.52003	0.0439793	0.018895	4.38036	5.26194	0.00383915	0.00596611
hsa-miR-769-5p	-0.30536	-0.495084	-0.0863201	0.331583	0.0145155	10.3596	5.25674	0.00385744	0.00597797
hsa-miR-19a-3p	0.135159	0.448706	-0.0884373	-0.687887	-0.43843	9.87931	5.24261	0.0039076	0.00603901
hsa-miR-10395-3p	-0.484222	-0.338503	-0.223418	1.0531	0.415869	9.56438	5.21608	0.00400368	0.00617051
hsa-miR-4677-3p	-0.805859	-2.01691	-2.30989	-0.342913	-0.247782	2.80693	5.15281	0.00424359	0.00652233
hsa-miR-361-3p	-0.259205	-0.252915	0.0726636	0.280264	0.242688	9.07125	5.11056	0.0044126	0.00676358
hsa-miR-365a-3p	-0.471556	-0.361639	0.233818	0.0247315	0.653515	6.70405	5.09869	0.00446142	0.00681862
hsa-miR-652-5p	0.0425158	0.107123	0.747384	1.33676	0.445085	4.44862	5.09593	0.00447282	0.00681862
hsa-miR-200b-5p	-0.53548	0.372937	0.0416267	-0.50973	-1.92269	3.2381	5.07845	0.00454601	0.00691142
hsa-miR-455-5p	0.338411	0.536128	0.703702	0.819625	0.609891	9.96439	5.0644	0.00460577	0.00698335
hsa-miR-130a-3p	0.586665	1.45218	0.949581	0.847515	1.16809	7.56642	5.0408	0.00470815	0.00711933
hsa-miR-6505-5p	0.74049	0.551281	1.18068	1.53273	1.8482	3.26599	4.99204	0.00492766	0.00743123
hsa-miR-148b-5p	0.180552	0.806058	0.816499	0.807828	0.952268	5.38866	4.96057	0.00507532	0.00763339
hsa-let-7i-5p	-0.264562	-0.356822	-0.181696	-0.590553	-1.40121	4.76617	4.93538	0.00519702	0.00779553
hsa-miR-324-5p	1.58161	1.81919	1.78902	2.20727	2.46416	3.76703	4.93062	0.00522038	0.00780969
hsa-miR-183-3p	-0.818095	-1.14255	-1.13822	-1.80183	-1.94153	3.02495	4.8098	0.00585388	0.00873411
hsa-miR-30b-3p	-0.0109215	1.14312	0.326588	0.347225	1.73991	3.59158	4.79337	0.00594638	0.00884859
hsa-miR-92a-2-5p	0.329074	0.21504	-0.607105	-0.751809	-1.8582	3.65969	4.75075	0.00619393	0.00919258
hsa-miR-485-5p	-0.845466	-1.29341	-0.996952	-0.524845	-1.60854	5.31807	4.73172	0.0063081	0.00933733
hsa-miR-93-5p	0.114635	0.39503	0.183475	-0.123726	-0.410806	13.6888	4.71682	0.00639911	0.00944711
hsa-miR-484	0.445403	0.81439	0.676508	0.0582172	0.557026	10.8856	4.70531	0.00647042	0.00952732
hsa-miR-659-5p	1.78655	0.248179	0.242313	1.71595	1.05301	2.51187	4.69554	0.00653158	0.00959219
hsa-miR-574-5p	-2.22898	-1.0007	-0.387797	-0.031321	0.30232	2.87292	4.67803	0.00664289	0.00973018
hsa-miR-376a-5p	0.93984	0.0656934	-0.194431	0.25683	-0.915489	2.86206	4.65921	0.00676488	0.00988307
hsa-miR-1278	-0.646112	-1.19019	-0.800617	0.0121538	-1.18606	4.13171	4.6527	0.00680765	0.00991972
hsa-miR-365a-5p	-1.1464	-1.85835	-1.43756	-1.05274	-0.726483	2.90678	4.59908	0.00717138	0.0104227
hsa-miR-15b-3p	0.132549	0.101749	-0.38963	-0.229835	-0.70508	5.62379	4.57296	0.00735627	0.0106637
hsa-miR-30d-3p	0.279707	0.813663	0.407506	0.715614	1.07172	5.48366	4.56823	0.00739028	0.0106854
hsa-miR-3691-5p	-0.410218	-1.91557	-1.19496	0.643001	-1.94278	2.30616	4.49546	0.00793643	0.0114456
hsa-miR-1343-3p	0.722173	-1.44043	0.369706	0.221358	0.891109	2.96805	4.47814	0.00807287	0.0116125
hsa-miR-423-5p	-0.0136792	-0.257231	0.161853	0.379983	0.464381	11.0291	4.4304	0.00846249	0.0121418
hsa-miR-299-5p	-0.764766	-1.44881	-0.862468	-0.745704	-1.24182	4.45008	4.32735	0.00937589	0.013418
hsa-miR-3613-5p	-0.537349	0.21496	0.119849	0.0813335	1.05596	6.19689	4.30643	0.00957428	0.0136671
hsa-miR-16-1-3p	0.857116	1.4605	1.02583	0.79983	0.314795	5.31346	4.30075	0.00962898	0.0137103
hsa-miR-301a-5p	-0.53152	-0.889061	-0.424078	-0.278611	-0.0848399	6.22964	4.28523	0.00978011	0.0138902
hsa-miR-628-5p	0.40356	1.13197	1.03948	0.315801	1.40743	3.44003	4.25898	0.0100416	0.0142256
hsa-miR-671-5p	-0.414718	-0.632129	0.0521144	-0.0718782	-0.42269	6.81423	4.24431	0.0101911	0.014401
hsa-miR-425-3p	-0.270057	-0.183824	0.227035	0.10763	0.368937	6.81401	4.23453	0.0102921	0.0145072
hsa-miR-34b-3p	-0.508267	-0.908292	-0.330311	-0.317046	0.654053	2.9519	4.20443	0.01061	0.0149178
hsa-miR-3928-3p	2.76568	2.77875	3.25892	2.88609	2.90541	2.52404	4.17473	0.0109343	0.0153353
hsa-miR-20a-5p	0.217337	0.62652	0.324858	-0.219903	0.048958	15.5931	4.12443	0.0115086	0.0161005
hsa-miR-4664-3p	-0.0756251	-1.71557	-1.41743	-0.273402	-2.04458	3.03021	4.03414	0.0126243	0.0176175
hsa-miR-2355-3p	-0.811896	-1.76183	-1.78203	-1.78849	-1.73579	2.53768	3.98459	0.0132866	0.0184958
hsa-miR-1292-5p	-0.229444	-0.665963	-0.829047	-1.25633	-1.04984	4.63645	3.97268	0.0134515	0.0186789
hsa-miR-378a-5p	-0.707375	-0.945927	-0.949523	-1.24197	-1.30731	4.2666	3.90171	0.0144815	0.0200383
hsa-miR-2277-5p	-0.0308968	-0.511747	0.4419	0.376971	0.52436	4.24832	3.90036	0.0145018	0.0200383
hsa-miR-17-5p	0.177113	0.520743	0.194918	-0.310565	-0.00625328	14.5173	3.86395	0.0150645	0.0207645
hsa-miR-374b-5p	0.0335578	0.217218	-0.197335	0.0425314	-0.514802	10.5498	3.80157	0.0160849	0.0221167
hsa-miR-1248	1.00036	1.77163	1.70203	1.26866	0.80973	6.64127	3.77481	0.0165454	0.0226943
hsa-miR-106b-3p	0.249065	-0.10777	0.28267	0.511372	-0.0803923	11.0254	3.75035	0.0169792	0.0232325
hsa-miR-10395-5p	0.0261151	0.242389	0.354486	1.07885	0.659017	10.171	3.72238	0.0174905	0.0238739
hsa-miR-3651	0.70587	1.36088	1.5392	1.31512	-0.16458	2.98029	3.70607	0.0177964	0.0241826
hsa-miR-374b-3p	-0.124488	-0.352255	-0.706949	-0.338876	-0.622995	6.63847	3.70573	0.0178028	0.0241826
hsa-miR-618	-0.414773	0.129209	0.280523	-0.011331	-1.31751	3.84203	3.60443	0.01984	0.0268471
hsa-miR-3117-3p	-1.11119	-0.56498	-0.0570483	1.92623	1.69148	2.05804	3.60349	0.0198601	0.0268471
hsa-miR-4467	-0.969948	-1.81261	-1.02117	-1.36504	-1.04315	3.14155	3.59275	0.020091	0.0270938
hsa-miR-548u	0.0526692	-0.856978	-0.525817	-1.83115	-1.80938	2.38875	3.55336	0.0209626	0.0281673
hsa-miR-487a-5p	-0.0938447	-0.893335	-1.62465	-1.30277	-0.987156	3.29657	3.55227	0.0209874	0.0281673
hsa-miR-151a-3p	-0.214163	-0.72122	-0.421066	-0.0603139	-0.337681	10.5358	3.53755	0.0213241	0.0285508
hsa-miR-544b	-0.760063	-0.864382	-1.52785	-2.06841	-1.4252	2.36395	3.53235	0.0214444	0.0286436
hsa-miR-6866-5p	-0.0765866	1.03593	-0.05603	1.39279	0.395269	2.53349	3.43979	0.0237161	0.0316027
hsa-miR-1293	-0.792256	-1.03858	-1.4477	-1.98719	-1.94349	2.09308	3.4212	0.0242034	0.0321756
hsa-miR-93-3p	0.325239	0.305066	0.129004	-0.240227	-0.215434	6.87943	3.4002	0.024767	0.032847
hsa-miR-6516-3p	0.898787	1.39771	1.08279	0.180096	0.350202	3.69572	3.38118	0.0252897	0.0334611
hsa-miR-331-5p	-0.0421896	0.359598	0.109702	0.415245	0.840038	4.89293	3.36184	0.0258336	0.0341003
hsa-miR-15b-5p	-0.013464	0.512862	0.455546	0.259759	0.0270842	8.54055	3.3384	0.0265099	0.0349109
hsa-miR-219a-1-3p	0.0618678	-0.172282	0.844307	1.75189	2.03807	2.391	3.29303	0.0278748	0.036457
hsa-miR-424-5p	0.504281	0.791294	0.0419164	-0.647107	1.23074	4.55686	3.29273	0.0278841	0.036457
hsa-miR-425-5p	0.0185038	0.387599	0.270584	0.393358	0.187415	8.63709	3.29135	0.0279269	0.036457
hsa-miR-200c-3p	-0.407371	-0.178019	-0.354965	-0.604693	-0.0841699	12.7559	3.2908	0.0279438	0.036457
hsa-miR-4521	-0.488494	-0.0863547	-1.24005	-1.35548	-1.25402	10.9985	3.28661	0.0280741	0.0365419
hsa-miR-379-3p	-0.28898	-1.54306	-1.56768	-0.0598336	-1.2477	2.47075	3.2583	0.0289714	0.0376226
hsa-miR-194-3p	-0.685966	0.441065	-0.879161	0.7841	1.33092	2.09716	3.21366	0.0304502	0.0394517
hsa-miR-3944-3p	0.341268	-1.08396	-0.395451	0.109708	-1.4317	2.25096	3.18793	0.0313397	0.0405106
hsa-miR-582-5p	0.426221	0.56517	0.990492	0.180834	1.37067	2.60872	3.38393	0.0325181	0.0419371
hsa-miR-193a-5p	0.156441	-0.183287	0.0569542	-1.11344	0.527446	4.56838	3.13514	0.0332549	0.0427889
hsa-miR-651-5p	0.0516621	0.0722594	0.179688	0.537777	-0.330704	8.70922	3.11339	0.0340806	0.0436571
hsa-miR-369-5p	0.00420389	-0.566702	-1.58154	-1.17244	-1.12819	2.47307	3.11327	0.0340852	0.0436571
hsa-miR-1255a	-1.1237	-2.18903	-0.787991	-0.817444	-0.654959	2.8441	3.09251	0.0348939	0.0445147
hsa-miR-6874-3p	-0.136881	-1.56366	1.3534	1.14568	0.226214	2.10096	3.09202	0.0349135	0.0445147
hsa-miR-20a-3p	0.256105	0.697016	0.585868	0.07592	0.409144	5.16937	3.08397	0.0352328	0.04482
hsa-miR-887-5p	-1.59183	-0.348926	-1.10178	-1.09444	0.137102	2.60364	3.04555	0.0368023	0.0467106
hsa-miR-625-5p	0.312555	-1.09001	1.19478	1.80127	1.03966	2.05247	3.00632	0.0384831	0.0486255
hsa-miR-125a-3p	0.0556392	1.13244	0.749872	0.555509	1.55378	2.35054	3.0063	0.0384843	0.0486255
