# Supplementary material for: New Tricks with Old Dogs: Computational Identification and Experimental Validation of New miRNA–mRNA Regulation in hiPSC-CMs
Source: Biomedicines. 2022 Feb 6;10(2):391. doi: 10.3390/biomedicines10020391 (PMC8962266; doi:10.3390/biomedicines10020391)
Supplement: Supplementary file 1 [file biomedicines-10-00391-s001.zip › Table S2_hIPSC_Day30_Iso_miRNAs.xlsx]

## Sheet: Raw Counts
ID	mapping.d30iso24_1.sorted.bam	mapping.d30iso24_2.sorted.bam	mapping.d30iso24_3.sorted.bam	mapping.d30iso4_1.sorted.bam	mapping.d30iso4_2.sorted.bam	mapping.d30iso4_3.sorted.bam	mapping.d30ctr_1.sorted.bam	mapping.d30ctr_2.sorted.bam	mapping.d30ctr_3.sorted.bam
hsa-miR-12136	565	554	372	396	354	417	473	422	382
hsa-miR-200b-3p	38	41	42	38	38	36	29	37	23
hsa-miR-34a-5p	523	634	846	820	740	851	579	685	658
hsa-miR-3675-5p	5	9	8	8	8	11	7	8	6
hsa-miR-1976	7	6	4	9	8	5	11	6	6
hsa-miR-3605-3p	10	10	12	15	15	10	8	10	12
hsa-miR-30e-5p	5094	6411	7992	7894	7304	7898	5771	6385	5846
hsa-miR-30e-3p	15421	16524	18175	15930	15112	16452	14378	14398	15443
hsa-miR-30c-1-3p	83	84	99	90	77	79	88	87	88
hsa-miR-6733-5p	8	4	3	8	8	5	11	8	9
hsa-miR-6735-5p	8	6	7	3	6	4	6	7	6
hsa-miR-3117-3p	16	21	13	21	20	16	13	18	16
hsa-miR-1262	22	23	16	13	15	15	18	17	19
hsa-miR-186-5p	754	871	977	911	761	877	760	763	734
hsa-miR-4423-5p	13	10	9	9	6	7	7	6	7
hsa-miR-760	12	8	12	8	6	10	5	8	11
hsa-miR-197-5p	8	8	9	8	8	3	5	6	3
hsa-miR-197-3p	3091	4316	3401	3049	2542	2737	3295	2812	3098
hsa-miR-942-5p	4	7	9	8	7	4	5	5	4
hsa-miR-92b-5p	145	128	117	113	98	105	130	97	99
hsa-miR-92b-3p	2296	2218	2130	1919	1776	1958	2105	1931	2040
hsa-miR-1843	203	203	232	207	184	217	194	203	200
hsa-miR-488-5p	19	21	13	13	13	25	13	11	5
hsa-miR-1278	6	7	8	13	9	9	3	8	6
hsa-miR-181b-3p	18	21	22	17	11	11	13	11	10
hsa-miR-181a-3p	1065	1256	1446	1128	1005	1127	1189	1128	888
hsa-miR-135b-5p	11	9	5	11	8	13	8	11	11
hsa-miR-29c-5p	5	7	7	3	8	2	7	10	6
hsa-miR-205-5p	15	26	17	18	26	27	29	18	21
hsa-miR-215-5p	22	30	33	29	21	24	14	26	31
hsa-miR-664a-3p	199	231	196	211	177	197	239	203	156
hsa-miR-664a-5p	26	32	26	15	21	21	24	23	16
hsa-miR-4677-3p	26	36	41	35	31	35	35	29	34
hsa-miR-1296-5p	293	370	419	277	260	332	334	297	230
hsa-miR-7151-3p	209	229	265	237	220	242	290	266	225
hsa-miR-7151-5p	17	25	38	37	30	28	21	22	43
hsa-miR-346	400	361	369	315	300	299	415	362	358
hsa-miR-107	1285	1423	1608	1268	1208	1386	1244	1167	1143
hsa-miR-1287-5p	820	938	995	933	917	1010	810	877	820
hsa-miR-146b-5p	1083	1028	1202	1093	1096	1110	1023	1087	1044
hsa-miR-146b-3p	10	17	16	18	15	16	23	15	11
hsa-miR-1307-3p	8877	8131	8540	7367	7346	7850	8890	7967	8167
hsa-miR-1307-5p	4	7	9	10	10	13	9	10	10
hsa-miR-4482-3p	10	5	8	13	7	3	8	4	3
hsa-miR-548e-3p	67	107	110	118	92	95	70	90	92
hsa-miR-2110	81	112	99	90	77	76	98	95	70
hsa-miR-210-3p	291	326	375	328	282	311	296	288	241
hsa-miR-210-5p	21	19	24	14	12	4	14	15	7
hsa-miR-675-3p	44	39	50	35	29	48	26	23	50
hsa-miR-675-5p	131	120	111	101	116	114	127	102	98
hsa-miR-483-3p	28	27	35	33	28	30	46	37	38
hsa-miR-483-5p	65	67	70	71	77	72	72	64	69
hsa-miR-1343-3p	32	43	38	35	35	28	35	33	32
hsa-miR-129-2-3p	59	117	81	63	42	55	64	62	50
hsa-miR-130a-5p	21	18	26	38	18	23	24	16	22
hsa-miR-130a-3p	62	92	81	78	79	104	90	78	68
hsa-miR-6514-5p	23	17	17	13	13	25	29	14	12
hsa-miR-192-5p	475	576	727	601	582	594	474	523	486
hsa-miR-194-3p	3	7	12	8	3	17	11	8	5
hsa-miR-548k	29	38	33	29	31	46	28	20	31
hsa-miR-139-5p	26	16	16	11	11	11	18	23	19
hsa-miR-708-3p	146	126	196	178	160	166	132	182	159
hsa-miR-708-5p	718	785	797	663	651	726	685	643	680
hsa-miR-6755-5p	11	4	8	4	3	9	5	12	6
hsa-miR-1304-5p	6	7	11	3	4	9	7	6	4
hsa-miR-34c-5p	53	70	90	82	71	97	40	70	85
hsa-miR-6716-3p	16	18	12	7	13	19	10	14	13
hsa-miR-125b-1-3p	120	146	144	120	109	97	131	149	97
hsa-miR-100-5p	157564	167788	173310	157507	142585	161449	167108	155767	159383
hsa-miR-200c-3p	134	131	152	133	147	110	161	120	113
hsa-miR-6505-5p	163	197	198	174	165	174	159	160	156
hsa-miR-1291	4329	4154	4130	3750	3599	4035	4612	4385	3864
hsa-miR-148b-5p	65	78	91	90	74	73	59	60	51
hsa-miR-148b-3p	23711	34220	44576	33131	29683	35629	25579	28076	22332
hsa-miR-26a-2-3p	19	14	29	17	23	23	13	24	14
hsa-let-7i-5p	11973	13413	17840	14249	13982	15056	10050	11130	11864
hsa-miR-10527-5p	8	7	10	7	4	5	4	11	9
hsa-miR-618	24	23	25	21	19	26	26	19	23
hsa-miR-331-5p	58	81	96	80	76	82	90	68	63
hsa-miR-331-3p	43	53	55	42	36	39	55	50	38
hsa-miR-4498	7	10	3	4	8	7	5	6	2
hsa-miR-3613-5p	55	95	127	118	116	128	85	91	61
hsa-miR-15a-5p	23	24	19	24	21	17	19	13	18
hsa-miR-17-5p	2396	2504	2663	2365	2278	2475	2256	2212	2165
hsa-miR-18a-5p	51	64	61	58	63	71	45	65	54
hsa-miR-18a-3p	11	17	8	3	6	14	10	12	8
hsa-miR-19a-3p	17	23	25	33	34	26	16	21	20
hsa-miR-20a-5p	3483	3898	4867	4788	4158	4323	3105	3498	3653
hsa-miR-92a-1-5p	8	8	10	2	4	8	5	6	6
hsa-miR-208a-3p	34	45	48	67	51	66	51	30	52
hsa-miR-208a-5p	53	59	44	58	54	63	65	54	49
hsa-miR-208b-3p	699	857	969	1002	972	1092	854	880	771
hsa-miR-208b-5p	37	42	38	23	24	34	31	40	25
hsa-miR-625-3p	28	22	23	22	17	22	24	20	19
hsa-miR-3173-5p	15	11	13	5	12	18	12	13	8
hsa-miR-342-5p	76	59	57	41	38	52	65	38	56
hsa-miR-342-3p	1369	1884	1622	1468	1112	1295	1578	1353	1311
hsa-miR-345-5p	66	50	60	48	61	54	65	72	65
hsa-miR-493-5p	4337	4842	5718	4574	4353	4994	3861	3671	3785
hsa-miR-493-3p	513	563	652	590	556	583	373	430	458
hsa-miR-337-3p	51	58	62	44	35	47	47	51	25
hsa-miR-431-3p	604	586	643	587	512	519	519	515	491
hsa-miR-433-3p	941	892	933	790	733	822	817	768	719
hsa-miR-127-5p	411	453	501	506	418	494	427	383	393
hsa-miR-127-3p	40371	36032	39830	36217	34508	36785	31940	31357	33190
hsa-miR-432-5p	392	344	359	322	300	302	279	256	271
hsa-miR-136-5p	55	58	65	66	59	75	60	55	62
hsa-miR-136-3p	163	252	328	311	285	314	147	236	182
hsa-miR-370-5p	64	52	55	90	78	109	50	33	49
hsa-miR-370-3p	4056	4228	4935	5460	4938	5241	3382	3508	3841
hsa-miR-379-5p	197	214	232	191	153	195	159	188	166
hsa-miR-411-5p	395	464	511	526	469	484	388	400	387
hsa-miR-299-5p	85	93	77	102	94	66	76	63	77
hsa-miR-299-3p	64	61	65	113	106	114	76	63	75
hsa-miR-380-5p	45	50	77	51	47	47	40	53	52
hsa-miR-323a-3p	891	740	859	746	718	782	743	670	671
hsa-miR-758-3p	59	78	60	67	83	70	70	62	60
hsa-miR-494-3p	708	697	760	645	592	648	612	542	567
hsa-miR-543	977	801	965	973	916	1030	848	764	727
hsa-miR-495-3p	546	718	630	632	530	618	527	482	536
hsa-miR-654-5p	1574	1331	1402	1283	1232	1272	1304	1245	1370
hsa-miR-654-3p	243	237	241	223	188	212	199	169	168
hsa-miR-1185-1-3p	12	12	14	34	35	30	13	15	8
hsa-miR-1185-2-3p	7	8	5	11	17	21	3	4	11
hsa-miR-381-3p	7613	7974	8515	9001	8315	8908	6867	7677	8536
hsa-miR-487b-5p	5	7	6	9	6	8	7	8	5
hsa-miR-487b-3p	195	271	299	245	213	238	213	190	196
hsa-miR-539-5p	51	65	73	65	53	53	67	59	42
hsa-miR-539-3p	3	7	7	12	9	14	6	4	4
hsa-miR-889-3p	76	120	154	122	103	127	77	105	101
hsa-miR-655-3p	35	60	65	55	40	49	30	27	37
hsa-miR-487a-5p	26	19	32	20	15	13	15	19	14
hsa-miR-382-5p	823	806	900	773	716	732	779	635	659
hsa-miR-382-3p	1025	1402	1846	1506	1330	1532	1093	1001	873
hsa-miR-134-5p	523	471	435	444	422	401	458	379	410
hsa-miR-668-3p	21	22	15	11	14	10	12	19	20
hsa-miR-485-5p	98	117	103	97	102	119	88	86	88
hsa-miR-485-3p	26	30	31	70	68	76	24	24	28
hsa-miR-323b-3p	8	3	9	7	4	12	10	12	11
hsa-miR-154-5p	11	20	15	10	8	9	11	19	16
hsa-miR-377-5p	14	27	15	20	22	34	23	18	19
hsa-miR-541-5p	14	9	14	5	10	7	6	8	11
hsa-miR-541-3p	36	27	36	28	27	34	28	24	42
hsa-miR-409-5p	2341	2481	2662	2326	2067	2322	2136	1954	1767
hsa-miR-409-3p	6528	5721	6051	7021	6513	6935	4911	4663	4984
hsa-miR-412-5p	501	504	584	476	450	465	449	443	435
hsa-miR-369-5p	13	7	11	9	9	5	11	6	7
hsa-miR-369-3p	5	12	9	9	15	11	3	5	6
hsa-miR-203a-3p	100	100	122	98	114	122	122	115	109
hsa-miR-1266-5p	45	76	57	47	49	54	53	46	47
hsa-miR-628-3p	29	28	24	36	20	28	38	30	19
hsa-miR-628-5p	51	57	72	56	51	58	36	53	38
hsa-miR-190a-5p	64	86	109	113	88	97	57	86	78
hsa-miR-1272	11	7	3	2	5	4	9	8	4
hsa-miR-629-5p	250	217	219	193	215	202	203	182	197
hsa-miR-6882-5p	15	12	17	18	17	18	16	14	9
hsa-miR-184	326	298	300	311	249	297	312	279	300
hsa-miR-7706	280	265	305	291	277	285	269	287	381
hsa-miR-193b-5p	18	14	11	11	16	16	13	8	19
hsa-miR-193b-3p	77	79	105	70	55	76	96	78	77
hsa-miR-365a-5p	73	61	62	56	65	67	51	49	48
hsa-miR-365a-3p	237	290	296	185	186	183	206	206	193
hsa-miR-484	1731	1897	2013	1580	1557	1675	1906	1723	1585
hsa-miR-328-3p	1267	1298	1266	1182	1141	1228	1215	1208	1227
hsa-miR-140-5p	143	160	177	181	180	194	137	148	155
hsa-miR-140-3p	8624	9423	10037	8578	7652	8834	8786	8813	8437
hsa-miR-22-3p	2517	2694	3025	2584	2443	2635	2524	2411	2236
hsa-miR-22-5p	82	101	108	102	91	90	81	82	85
hsa-miR-132-3p	388	383	377	269	252	258	134	157	125
hsa-miR-132-5p	47	41	56	54	30	46	21	13	18
hsa-miR-212-3p	36	34	44	15	27	24	2	5	1
hsa-miR-212-5p	199	172	222	125	94	132	46	52	62
hsa-miR-324-5p	57	77	78	69	67	79	58	83	59
hsa-miR-4521	431	533	626	583	568	647	369	415	349
hsa-miR-744-5p	520	582	539	468	466	449	533	533	488
hsa-miR-1269b	181	199	203	160	167	188	214	182	194
hsa-miR-1180-3p	1574	1627	1410	1316	1280	1425	1514	1431	1364
hsa-miR-423-5p	10797	9834	9520	8439	8159	8383	9719	9180	9805
hsa-miR-423-3p	31564	30869	33742	27999	26500	29599	30682	29196	26996
hsa-miR-193a-5p	12	18	8	9	11	9	6	9	5
hsa-miR-365b-3p	216	275	248	201	192	225	224	203	183
hsa-miR-4728-3p	21	26	29	22	25	30	31	26	24
hsa-miR-6866-5p	27	35	32	35	21	23	22	33	25
hsa-miR-5010-3p	11	17	19	14	19	19	14	15	19
hsa-miR-152-3p	5807	5597	6435	5564	5195	5852	4778	4689	5523
hsa-miR-152-5p	37	29	18	15	25	26	24	18	27
hsa-miR-10a-5p	48734	50040	52622	50106	46406	51254	44267	44849	50273
hsa-miR-454-3p	1043	1058	1103	1059	970	1101	842	882	944
hsa-miR-454-5p	123	138	117	112	129	132	136	117	104
hsa-miR-301a-3p	22	40	30	32	27	27	21	25	25
hsa-miR-301a-5p	108	118	185	128	146	156	100	103	111
hsa-miR-21-5p	298700	370251	502594	449167	426005	455683	281914	335014	329544
hsa-miR-21-3p	66	75	85	90	82	101	62	84	82
hsa-miR-3064-5p	5	10	11	6	9	7	6	6	7
hsa-miR-3615	235	248	280	248	247	251	292	265	250
hsa-miR-3065-5p	11	13	15	19	15	9	10	17	14
hsa-miR-187-3p	6	5	9	6	3	6	6	6	7
hsa-miR-122b-5p	71	110	99	91	86	67	57	65	70
hsa-miR-3187-3p	12	7	10	9	6	13	4	11	10
hsa-miR-4746-5p	43	46	61	47	35	51	44	59	61
hsa-miR-3940-3p	13	16	7	12	5	7	10	10	7
hsa-miR-7974	24	29	30	15	15	11	23	14	12
hsa-miR-10395-3p	11212	10647	9894	8735	8577	9694	11388	10248	11032
hsa-miR-10395-5p	11435	10846	10091	8910	8682	9826	11568	10417	11196
hsa-miR-24-2-5p	111	111	159	115	107	127	97	138	85
hsa-miR-27a-3p	12	9	12	9	10	10	11	6	7
hsa-miR-27a-5p	116	109	126	142	128	165	113	121	118
hsa-miR-23a-3p	2203	2462	2613	2190	2051	2224	2131	2069	1947
hsa-miR-23a-5p	11	4	4	6	8	4	8	9	7
hsa-miR-181c-5p	11	9	4	10	10	16	7	16	5
hsa-miR-181c-3p	52	86	88	65	74	77	54	59	66
hsa-miR-181d-5p	363	364	423	363	348	409	297	359	353
hsa-miR-1270	6	8	4	7	5	6	8	5	5
hsa-miR-641	15	31	17	26	26	26	18	20	27
hsa-miR-330-3p	459	428	444	386	364	405	402	383	417
hsa-miR-330-5p	15	16	14	12	10	12	10	8	9
hsa-miR-642a-5p	91	80	95	68	72	83	93	79	68
hsa-miR-769-5p	2017	2183	2185	2142	1897	2158	2031	2159	2134
hsa-miR-769-3p	19	29	30	16	28	17	21	38	24
hsa-miR-99b-5p	132302	141318	150815	127558	114664	130990	142468	128406	122259
hsa-miR-99b-3p	4904	4730	5255	4749	4425	4864	4847	4820	4995
hsa-let-7e-5p	14313	15012	15710	12715	12230	13699	13187	12216	11781
hsa-let-7e-3p	229	172	174	158	194	208	187	174	166
hsa-miR-125a-5p	32294	33061	34272	28744	27527	31093	32762	28833	29233
hsa-miR-125a-3p	15	14	14	8	9	14	12	7	11
hsa-miR-372-3p	42	23	47	37	40	38	29	36	36
hsa-miR-935	13	18	18	20	18	17	15	8	14
hsa-miR-1301-3p	1117	1062	1099	847	884	973	1075	1006	959
hsa-miR-548ba	11	12	19	17	14	13	6	10	7
hsa-miR-3127-5p	12	7	5	7	5	7	9	8	10
hsa-miR-128-1-5p	58	50	46	29	43	48	44	36	34
hsa-miR-10b-5p	91	86	92	83	76	84	73	78	76
hsa-miR-2355-3p	10	5	8	5	6	10	6	9	8
hsa-miR-6810-3p	4	6	9	7	6	5	7	3	6
hsa-miR-26b-5p	8298	9540	12545	10406	10096	11243	6905	7797	7825
hsa-miR-26b-3p	19	18	10	10	7	8	13	8	11
hsa-miR-375-3p	46	41	69	27	22	22	23	17	13
hsa-miR-149-5p	764	856	908	749	628	693	876	800	730
hsa-miR-1292-5p	41	18	30	19	27	20	29	35	30
hsa-miR-499a-5p	2986	3620	5004	4458	4056	4466	2814	3346	3314
hsa-miR-296-3p	42	57	59	53	42	39	50	47	50
hsa-miR-1-5p	15	10	16	6	8	12	8	8	6
hsa-miR-4326	430	418	411	367	314	352	482	385	418
hsa-miR-1914-5p	13	3	3	8	10	11	4	9	6
hsa-miR-99a-5p	6254	6641	7210	6009	5676	6383	6289	5869	5821
hsa-let-7c-5p	5277	5441	5913	4736	4688	5364	4816	4548	4412
hsa-let-7c-3p	40	44	51	21	24	18	34	24	41
hsa-miR-125b-2-3p	930	806	965	822	768	862	899	877	890
hsa-miR-185-5p	2364	2518	2963	2587	2268	2499	2287	2260	2224
hsa-miR-185-3p	15	16	14	14	13	16	17	12	15
hsa-miR-1306-5p	49	47	44	51	35	48	53	35	49
hsa-miR-301b-3p	10	3	9	6	13	17	10	16	8
hsa-miR-130b-5p	1235	1111	1329	1110	1160	1191	1199	1112	1038
hsa-miR-130b-3p	29	32	19	34	22	28	30	27	28
hsa-miR-6818-3p	6	8	8	11	8	8	9	13	8
hsa-miR-3200-3p	211	223	239	221	177	185	259	239	267
hsa-miR-3928-3p	16	11	14	5	11	12	12	14	19
hsa-miR-3909	182	152	199	143	144	172	180	180	209
hsa-miR-659-5p	19	22	23	15	15	16	11	18	16
hsa-miR-33a-3p	20	21	20	25	18	20	19	19	16
hsa-miR-378i	9	8	4	9	9	4	7	4	6
hsa-miR-1249-3p	13	17	18	18	7	10	14	11	11
hsa-let-7b-5p	451	465	467	320	386	405	349	393	300
hsa-miR-548ay-3p	10	7	19	7	9	5	9	10	6
hsa-miR-1226-3p	30	25	33	34	17	31	31	30	30
hsa-miR-425-3p	118	127	128	106	80	112	93	95	119
hsa-miR-425-5p	407	389	395	333	334	359	326	353	358
hsa-miR-191-5p	8007	8129	8637	6899	6571	7077	7471	7006	6649
hsa-let-7g-5p	27591	30195	39904	31515	32059	34682	23834	24565	24253
hsa-miR-3938	9	12	11	9	11	9	11	9	7
hsa-miR-1284	27	18	25	13	11	27	22	17	20
hsa-miR-6827-5p	5	6	7	6	3	4	7	5	8
hsa-miR-15b-5p	513	575	582	536	454	517	509	522	407
hsa-miR-15b-3p	62	88	83	80	56	91	80	70	64
hsa-miR-16-2-3p	206	218	254	191	190	220	199	160	168
hsa-miR-1263	56	42	67	51	40	45	58	55	45
hsa-miR-551b-5p	24	28	27	6	9	11	24	24	19
hsa-miR-1248	34	19	18	29	21	32	39	28	23
hsa-miR-28-5p	284	305	348	308	277	301	294	263	284
hsa-miR-28-3p	13992	13781	14633	13553	12041	13400	14010	13522	13879
hsa-miR-95-3p	181	184	219	159	171	163	129	135	134
hsa-miR-7978	6	12	7	6	8	8	7	7	4
hsa-miR-574-5p	29	27	25	20	18	20	17	15	24
hsa-miR-574-3p	519	636	538	451	381	468	483	418	462
hsa-miR-1255a	14	13	14	12	18	19	14	11	14
hsa-miR-576-5p	50	42	40	43	30	28	28	38	40
hsa-miR-576-3p	8	8	9	10	10	10	8	6	8
hsa-miR-302d-3p	217	263	288	267	226	261	198	248	239
hsa-miR-302a-3p	109	142	164	151	136	169	109	133	104
hsa-miR-302a-5p	5368	5944	7902	6650	5906	6674	5095	5212	5201
hsa-miR-302c-3p	82	93	99	92	86	89	72	57	79
hsa-miR-302c-5p	7	13	10	6	4	11	13	12	9
hsa-miR-302b-3p	920	991	1197	1056	961	1150	939	907	837
hsa-miR-4636	17	14	9	6	8	8	7	6	7
hsa-miR-887-5p	157	174	197	161	163	194	154	170	160
hsa-miR-887-3p	222	343	274	301	236	232	278	275	241
hsa-miR-582-3p	28	37	25	34	40	63	13	20	16
hsa-miR-2277-5p	31	31	34	22	16	33	26	23	33
hsa-miR-874-3p	1592	1729	1692	1576	1386	1489	1668	1621	1512
hsa-miR-874-5p	17	10	6	10	6	8	9	13	9
hsa-miR-584-5p	99	81	79	80	67	75	89	92	80
hsa-miR-143-5p	2923	3779	4977	3917	3447	3997	3404	3337	3022
hsa-miR-143-3p	82156	89479	105248	101825	92414	100102	79996	90552	90437
hsa-miR-145-5p	37537	38511	38074	33288	31240	34354	35210	34523	32656
hsa-miR-145-3p	887	1089	1229	1014	915	1070	774	833	758
hsa-miR-378a-5p	130	152	178	161	121	164	161	135	176
hsa-miR-378a-3p	33408	34706	35619	31599	29011	32606	32989	32215	34726
hsa-miR-585-3p	162	174	201	167	175	184	218	159	174
hsa-miR-1271-5p	141	139	155	113	104	122	121	119	131
hsa-miR-1229-3p	9	11	8	5	10	4	6	7	11
hsa-miR-340-3p	268	270	356	331	301	342	217	268	297
hsa-miR-340-5p	1751	2201	3004	2934	2662	2849	1807	2160	1922
hsa-miR-3691-5p	11	6	8	6	6	7	4	10	7
hsa-miR-877-5p	309	327	288	264	247	252	259	246	244
hsa-miR-6721-5p	11	11	4	5	5	9	8	7	7
hsa-miR-219a-1-3p	13	8	9	15	16	11	13	12	19
hsa-miR-9983-3p	36	42	58	55	59	39	28	34	41
hsa-miR-133b	330	424	383	333	269	337	371	387	266
hsa-miR-30c-2-3p	776	762	751	766	644	781	708	699	671
hsa-miR-30a-3p	4013	3999	4367	3823	3603	3891	3437	3465	3769
hsa-miR-30a-5p	44743	55808	65831	60577	52761	59089	45729	50764	47651
hsa-miR-339-3p	83	96	89	91	87	81	70	83	65
hsa-miR-339-5p	46	44	44	39	42	35	48	32	29
hsa-miR-589-5p	368	346	378	332	332	352	370	354	394
hsa-miR-6874-3p	11	12	13	17	13	8	13	13	14
hsa-miR-148a-3p	102761	114004	145619	133217	131145	143662	92078	108070	124751
hsa-miR-148a-5p	99	102	114	103	100	99	89	85	105
hsa-miR-548n	6	11	10	11	11	12	5	12	4
hsa-miR-6837-3p	3	5	5	12	3	5	5	7	7
hsa-miR-590-3p	16	33	40	21	32	33	12	13	13
hsa-miR-653-5p	5	11	14	6	8	9	4	8	4
hsa-miR-3609	136	130	126	76	80	99	134	117	125
hsa-miR-25-3p	14065	16502	18675	15493	14495	16562	14593	14511	13668
hsa-miR-25-5p	17	31	30	13	17	19	31	16	25
hsa-miR-93-3p	46	76	52	52	39	67	53	42	47
hsa-miR-93-5p	4544	4754	5005	4561	4235	4573	4146	4090	4073
hsa-miR-106b-3p	5070	4634	4981	4292	4125	4320	4835	4462	4658
hsa-miR-106b-5p	148	195	204	188	159	174	141	144	126
hsa-miR-4467	30	17	18	17	18	27	20	25	18
hsa-miR-592	12	19	20	14	13	11	6	10	13
hsa-miR-182-5p	751	855	927	762	681	865	792	807	702
hsa-miR-96-5p	6	9	16	11	6	10	9	8	10
hsa-miR-183-5p	750	736	832	755	705	715	612	618	725
hsa-miR-335-5p	30	33	44	40	34	33	27	24	26
hsa-miR-335-3p	151	186	174	141	150	147	156	135	154
hsa-miR-29a-3p	76	117	121	109	89	107	74	85	84
hsa-miR-490-3p	3402	3654	3653	3316	3158	3519	3733	3679	3483
hsa-miR-671-5p	92	117	134	109	107	102	95	83	88
hsa-miR-671-3p	34	31	41	29	32	30	38	28	29
hsa-miR-597-3p	17	13	13	6	10	8	10	7	13
hsa-miR-598-3p	154	208	319	236	260	296	170	221	155
hsa-miR-320a-3p	5801	5436	5471	4599	4646	4925	5344	4974	5165
hsa-miR-6842-3p	11	13	8	9	8	5	10	2	4
hsa-miR-548ao-3p	9	7	8	9	6	8	6	8	10
hsa-miR-3149	4	6	18	3	10	11	10	7	6
hsa-miR-4661-5p	9	16	9	8	12	5	11	13	9
hsa-miR-4662a-5p	9	13	9	11	9	7	6	10	4
hsa-miR-30b-3p	54	53	57	42	53	38	55	44	42
hsa-miR-30b-5p	8493	10060	10795	9813	8744	10242	7649	8319	7862
hsa-miR-30d-3p	70	102	152	142	106	121	66	84	76
hsa-miR-30d-5p	393849	414010	437420	385478	347429	393864	433605	395763	356310
hsa-miR-151a-3p	12262	11878	12235	11888	10837	11882	11827	11824	13623
hsa-miR-151a-5p	22	31	25	32	20	27	19	21	27
hsa-miR-937-3p	12	8	9	9	7	10	13	10	9
hsa-miR-4665-5p	7	4	5	8	7	4	6	4	14
hsa-miR-4473	11	10	12	9	11	16	12	17	17
hsa-miR-491-5p	111	99	97	96	85	93	104	108	83
hsa-miR-204-5p	41	40	39	35	41	33	49	37	31
hsa-miR-7-1-3p	20	24	20	13	13	24	24	18	19
hsa-let-7d-5p	572	559	622	457	483	521	511	450	419
hsa-let-7d-3p	265	294	247	217	222	247	262	250	280
hsa-miR-23b-5p	90	74	103	70	83	86	93	76	97
hsa-miR-23b-3p	13341	13735	14312	12431	11784	13182	13405	12673	11945
hsa-miR-27b-5p	784	801	862	785	775	788	746	665	707
hsa-miR-27b-3p	17722	20277	24628	21562	21059	22482	17525	19217	20094
hsa-miR-24-1-5p	21	22	23	21	22	32	17	12	16
hsa-miR-32-5p	39	62	86	84	83	94	52	77	65
hsa-miR-455-5p	170	243	304	258	279	323	192	221	261
hsa-miR-455-3p	50	58	49	39	40	47	61	50	63
hsa-miR-181a-2-3p	6992	6956	7269	6821	6466	7172	7390	6949	7282
hsa-miR-181b-2-3p	10	5	7	6	4	4	2	4	11
hsa-miR-199b-3p	13	6	10	11	5	13	5	4	11
hsa-miR-199b-5p	52	52	83	60	57	56	47	49	42
hsa-miR-6877-5p	6	10	6	4	3	4	8	6	4
hsa-miR-126-3p	138	138	179	152	172	181	119	145	137
hsa-miR-651-5p	589	696	959	907	814	879	530	577	638
hsa-miR-221-3p	3140	3040	3312	2713	2677	2808	2904	2732	2708
hsa-miR-221-5p	271	312	398	320	328	333	258	246	226
hsa-miR-222-3p	2708	2162	2326	1725	1611	1861	2119	1865	2095
hsa-miR-532-5p	11309	11319	12579	11896	11319	11970	11557	11910	12584
hsa-miR-532-3p	119	109	124	104	90	96	82	106	83
hsa-miR-500a-5p	39	34	39	29	29	22	25	28	30
hsa-miR-500a-3p	1500	1421	1663	1405	1334	1501	1583	1411	1433
hsa-miR-362-5p	503	527	520	455	460	487	481	515	473
hsa-miR-501-5p	146	152	164	130	145	128	153	124	139
hsa-miR-501-3p	2351	2255	2324	2130	1917	2106	2277	2180	2112
hsa-miR-500b-5p	27	37	32	22	29	29	23	35	33
hsa-miR-500b-3p	18	20	11	20	23	21	22	13	13
hsa-miR-660-5p	369	442	545	463	406	484	350	386	347
hsa-miR-502-5p	29	33	24	25	24	24	18	32	25
hsa-miR-502-3p	151	175	192	158	144	183	155	153	145
hsa-miR-98-5p	297	325	424	322	332	358	246	246	242
hsa-miR-1468-5p	48	51	33	55	48	44	39	48	46
hsa-miR-676-3p	32	38	42	41	46	43	33	36	31
hsa-miR-421	435	476	504	464	446	435	444	400	428
hsa-miR-374b-3p	71	79	125	110	86	107	65	83	73
hsa-miR-374b-5p	6606	7612	7900	6812	6767	7635	6711	6606	6437
hsa-miR-374a-3p	445	650	932	918	796	916	451	598	543
hsa-miR-374a-5p	479	577	711	658	604	675	453	506	611
hsa-miR-361-3p	4059	4395	4407	3706	3517	4030	4386	4123	3814
hsa-miR-361-5p	1170	1149	1147	962	968	1046	1159	986	937
hsa-miR-652-5p	33	51	58	38	49	50	32	40	34
hsa-miR-652-3p	90	74	67	63	62	72	69	74	74
hsa-miR-766-3p	109	141	130	126	108	107	120	113	92
hsa-miR-363-3p	1052	1224	1397	1171	1055	1245	1083	1050	1036
hsa-miR-363-5p	25	10	29	23	12	14	20	20	12
hsa-miR-20b-5p	443	447	478	478	425	461	397	408	403
hsa-miR-106a-5p	200	198	240	222	181	205	206	215	165
hsa-miR-450b-5p	262	279	438	364	308	369	217	201	240
hsa-miR-542-3p	507	635	753	793	628	704	461	486	516
hsa-miR-503-5p	26	36	36	43	36	50	28	29	26
hsa-miR-424-3p	153	140	165	138	125	158	121	135	100
hsa-miR-424-5p	3	7	5	13	7	10	6	6	5
hsa-miR-504-5p	6200	5838	6269	5384	5264	5840	6005	5812	6225
hsa-miR-505-3p	132	126	121	118	118	107	135	110	95
hsa-miR-505-5p	6	10	12	8	7	6	12	9	13
hsa-miR-224-5p	2551	2387	2577	2454	2295	2551	2745	2445	2587
hsa-miR-452-3p	21	28	27	27	27	26	24	23	20
hsa-miR-452-5p	1172	1148	1357	1213	1165	1188	1185	1131	1159
hsa-miR-664b-3p	9	6	8	11	10	3	7	9	11

## Sheet: Norm Counts
ID	mapping.d30iso24_1.sorted.bam	mapping.d30iso24_2.sorted.bam	mapping.d30iso24_3.sorted.bam	mapping.d30iso4_1.sorted.bam	mapping.d30iso4_2.sorted.bam	mapping.d30iso4_3.sorted.bam	mapping.d30ctr_1.sorted.bam	mapping.d30ctr_2.sorted.bam	mapping.d30ctr_3.sorted.bam
hsa-miR-12136	276.007	258.033	162.116	196.552	183.685	198.664	238.896	219.756	205.966
hsa-miR-200b-3p	18.5633	19.0963	18.3034	18.8611	19.7176	17.1509	14.6469	19.2677	12.4011
hsa-miR-34a-5p	255.49	295.295	368.684	407.003	383.973	405.428	292.433	356.714	354.779
hsa-miR-3675-5p	2.44254	4.19188	3.48637	3.97076	4.15106	5.24055	3.53545	4.166	3.23507
hsa-miR-1976	3.41956	2.79459	1.74319	4.4671	4.15106	2.38207	5.55571	3.1245	3.23507
hsa-miR-3605-3p	4.88509	4.65764	5.22956	7.44517	7.78325	4.76413	4.04052	5.2075	6.47014
hsa-miR-30e-5p	2488.46	2986.02	3482.88	3918.14	3789.92	3762.71	2914.73	3324.99	3152.04
hsa-miR-30e-3p	7533.29	7696.29	7920.6	7906.77	7841.36	7837.95	7261.82	7497.76	8326.53
hsa-miR-30c-1-3p	40.5462	39.1242	43.1438	44.671	39.954	37.6367	44.4457	45.3052	47.4477
hsa-miR-6733-5p	3.90807	1.86306	1.30739	3.97076	4.15106	2.38207	5.55571	4.166	4.8526
hsa-miR-6735-5p	3.90807	2.79459	3.05057	1.48903	3.1133	1.90565	3.03039	3.64525	3.23507
hsa-miR-3117-3p	7.81614	9.78105	5.66535	10.4232	10.3777	7.62261	6.56584	9.3735	8.62685
hsa-miR-1262	10.7472	10.7126	6.97274	6.45248	7.78325	7.1462	9.09117	8.85275	10.2444
hsa-miR-186-5p	368.335	405.681	425.773	452.17	394.87	417.815	383.849	397.332	395.757
hsa-miR-4423-5p	6.35061	4.65764	3.92217	4.4671	3.1133	3.33489	3.53545	3.1245	3.77425
hsa-miR-760	5.8621	3.72612	5.22956	3.97076	3.1133	4.76413	2.52532	4.166	5.93096
hsa-miR-197-5p	3.90807	3.72612	3.92217	3.97076	4.15106	1.42924	2.52532	3.1245	1.61753
hsa-miR-197-3p	1509.98	2010.24	1482.14	1513.35	1319	1303.94	1664.19	1464.35	1670.37
hsa-miR-942-5p	1.95403	3.26035	3.92217	3.97076	3.63218	1.90565	2.52532	2.60375	2.15671
hsa-miR-92b-5p	70.8337	59.6178	50.9882	56.0869	50.8505	50.0234	65.6584	50.5127	53.3787
hsa-miR-92b-3p	1121.62	1033.07	928.246	952.485	921.536	932.817	1063.16	1005.57	1099.92
hsa-miR-1843	99.1672	94.5502	101.105	102.743	95.4745	103.382	97.9826	105.712	107.836
hsa-miR-488-5p	9.28166	9.78105	5.66535	6.45248	6.74548	11.9103	6.56584	5.72825	2.69589
hsa-miR-1278	2.93105	3.26035	3.48637	6.45248	4.66995	4.28772	1.51519	4.166	3.23507
hsa-miR-181b-3p	8.79315	9.78105	9.58752	8.43786	5.70771	5.24055	6.56584	5.72825	5.39178
hsa-miR-181a-3p	520.262	585	630.161	559.877	521.478	536.918	600.522	587.406	478.79
hsa-miR-135b-5p	5.37359	4.19188	2.17898	5.45979	4.15106	6.19337	4.04052	5.72825	5.93096
hsa-miR-29c-5p	2.44254	3.26035	3.05057	1.48903	4.15106	0.952827	3.53545	5.2075	3.23507
hsa-miR-205-5p	7.32763	12.1099	7.40854	8.9342	13.491	12.8632	14.6469	9.3735	11.3227
hsa-miR-215-5p	10.7472	13.9729	14.3813	14.394	10.8965	11.4339	7.07091	13.5395	16.7145
hsa-miR-664a-3p	97.2132	107.592	85.4161	104.729	91.8423	93.8534	120.711	105.712	84.1118
hsa-miR-664a-5p	12.7012	14.9045	11.3307	7.44517	10.8965	10.0047	12.1216	11.9772	8.62685
hsa-miR-4677-3p	12.7012	16.7675	17.8676	17.3721	16.0854	16.6745	17.6773	15.1017	18.3321
hsa-miR-1296-5p	143.133	172.333	182.599	137.487	134.91	158.169	168.692	154.663	124.011
hsa-miR-7151-3p	102.098	106.66	115.486	117.634	114.154	115.292	146.469	138.519	121.315
hsa-miR-7151-5p	8.30464	11.6441	16.5603	18.3647	15.5665	13.3396	10.6064	11.4565	23.1847
hsa-miR-346	195.403	168.141	160.809	156.349	155.665	142.448	209.602	188.511	193.026
hsa-miR-107	627.733	662.783	700.76	629.365	626.811	660.309	628.301	607.715	616.281
hsa-miR-1287-5p	400.577	436.887	433.617	463.089	475.816	481.177	409.103	456.698	442.126
hsa-miR-146b-5p	529.055	478.806	523.827	542.505	568.696	528.819	516.681	566.055	562.902
hsa-miR-146b-3p	4.88509	7.918	6.97274	8.9342	7.78325	7.62261	11.6165	7.81125	5.93096
hsa-miR-1307-3p	4336.49	3787.13	3721.7	3656.57	3811.72	3739.84	4490.03	4148.81	4403.47
hsa-miR-1307-5p	1.95403	3.26035	3.92217	4.96345	5.18883	6.19337	4.54558	5.2075	5.39178
hsa-miR-4482-3p	4.88509	2.32882	3.48637	6.45248	3.63218	1.42924	4.04052	2.083	1.61753
hsa-miR-548e-3p	32.7301	49.8368	47.9376	58.5687	47.7372	45.2593	35.3545	46.8675	49.6044
hsa-miR-2110	39.5692	52.1656	43.1438	44.671	39.954	36.2074	49.4964	49.4712	37.7425
hsa-miR-210-3p	142.156	151.839	163.424	162.801	146.325	148.165	149.499	149.976	129.942
hsa-miR-210-5p	10.2587	8.84952	10.4591	6.94882	6.2266	1.90565	7.07091	7.81125	3.77425
hsa-miR-675-3p	21.4944	18.1648	21.7898	17.3721	15.0476	22.8678	13.1317	11.9772	26.9589
hsa-miR-675-5p	63.9946	55.8917	48.3734	50.1308	60.1904	54.3111	64.1433	53.1165	52.8395
hsa-miR-483-3p	13.6782	12.5756	15.2529	16.3794	14.5287	14.2924	23.233	19.2677	20.4888
hsa-miR-483-5p	31.7531	31.2062	30.5057	35.2405	39.954	34.3018	36.3647	33.328	37.2033
hsa-miR-1343-3p	15.6323	20.0279	16.5603	17.3721	18.1609	13.3396	17.6773	17.1847	17.2537
hsa-miR-129-2-3p	28.822	54.4944	35.2995	31.2697	21.7931	26.2027	32.3242	32.2865	26.9589
hsa-miR-130a-5p	10.2587	8.38376	11.3307	18.8611	9.3399	10.9575	12.1216	8.332	11.8619
hsa-miR-130a-3p	30.2875	42.8503	35.2995	38.7149	40.9918	49.547	45.4558	40.6185	36.6641
hsa-miR-6514-5p	11.2357	7.918	7.40854	6.45248	6.74548	11.9103	14.6469	7.2905	6.47014
hsa-miR-192-5p	232.042	268.28	316.824	298.303	301.99	282.99	239.401	272.352	262.041
hsa-miR-194-3p	1.46553	3.26035	5.22956	3.97076	1.55665	8.09903	5.55571	4.166	2.69589
hsa-miR-548k	14.1667	17.699	14.3813	14.394	16.0854	21.915	14.1418	10.415	16.7145
hsa-miR-139-5p	12.7012	7.45223	6.97274	5.45979	5.70771	5.24055	9.09117	11.9772	10.2444
hsa-miR-708-3p	71.3222	58.6863	85.4161	88.3493	83.0213	79.0846	66.6686	94.7765	85.7294
hsa-miR-708-5p	350.749	365.625	347.33	329.076	337.793	345.876	345.97	334.842	366.641
hsa-miR-6755-5p	5.37359	1.86306	3.48637	1.98538	1.55665	4.28772	2.52532	6.249	3.23507
hsa-miR-1304-5p	2.93105	3.26035	4.79376	1.48903	2.07553	4.28772	3.53545	3.1245	2.15671
hsa-miR-34c-5p	25.891	32.6035	39.2217	40.7003	36.8407	46.2121	20.2026	36.4525	45.8302
hsa-miR-6716-3p	7.81614	8.38376	5.22956	3.47441	6.74548	9.05185	5.05065	7.2905	7.00932
hsa-miR-125b-1-3p	58.621	68.0016	62.7547	59.5613	56.5583	46.2121	66.1635	77.5917	52.3003
hsa-miR-100-5p	76971.4	78149.7	75527.9	78177.7	73984.9	76916.5	84400.4	81115.6	85935.9
hsa-miR-200c-3p	65.4601	61.0151	66.241	66.0138	76.2758	52.4055	81.3155	62.49	60.9272
hsa-miR-6505-5p	79.6269	91.7556	86.2877	86.364	85.6157	82.8959	80.3053	83.32	84.1118
hsa-miR-1291	2114.75	1934.79	1799.84	1861.29	1867.46	1922.33	2329.36	2283.49	2083.39
hsa-miR-148b-5p	31.7531	36.3296	39.6575	44.671	38.3973	34.7782	29.7988	31.245	27.4981
hsa-miR-148b-3p	11583	15938.5	19426.1	16444.4	15402	16974.1	12919.1	14620.6	12040.9
hsa-miR-26a-2-3p	9.28166	6.5207	12.6381	8.43786	11.9343	10.9575	6.56584	12.498	7.5485
hsa-let-7i-5p	5848.91	6247.3	7774.61	7072.41	7255.02	7172.88	5075.9	5795.95	6396.81
hsa-miR-10527-5p	3.90807	3.26035	4.35796	3.47441	2.07553	2.38207	2.02026	5.72825	4.8526
hsa-miR-618	11.7242	10.7126	10.8949	10.4232	9.85878	12.3867	13.1317	9.89425	12.4011
hsa-miR-331-5p	28.3335	37.7269	41.8364	39.7076	39.4351	39.0659	45.4558	35.411	33.9682
hsa-miR-331-3p	21.0059	24.6855	23.9688	20.8465	18.6798	18.5801	27.7786	26.0375	20.4888
hsa-miR-4498	3.41956	4.65764	1.30739	1.98538	4.15106	3.33489	2.52532	3.1245	1.07836
hsa-miR-3613-5p	26.868	44.2476	55.3461	58.5687	60.1904	60.9809	42.9305	47.3882	32.8899
hsa-miR-15a-5p	11.2357	11.1783	8.28013	11.9123	10.8965	8.09903	9.59623	6.76975	9.70521
hsa-miR-17-5p	1170.47	1166.27	1160.53	1173.85	1182.02	1179.12	1139.43	1151.9	1167.32
hsa-miR-18a-5p	24.9139	29.8089	26.5836	28.788	32.6896	33.8253	22.7279	33.8487	29.1156
hsa-miR-18a-3p	5.37359	7.918	3.48637	1.48903	3.1133	6.66979	5.05065	6.249	4.31343
hsa-miR-19a-3p	8.30464	10.7126	10.8949	16.3794	17.642	12.3867	8.08104	10.9357	10.7836
hsa-miR-20a-5p	1701.48	1815.55	2121.02	2376.5	2157.52	2059.53	1568.23	1821.58	1969.62
hsa-miR-92a-1-5p	3.90807	3.72612	4.35796	0.992689	2.07553	3.81131	2.52532	3.1245	3.23507
hsa-miR-208a-3p	16.6093	20.9594	20.9182	33.2551	26.463	31.4433	25.7583	15.6225	28.0373
hsa-miR-208a-5p	25.891	27.4801	19.175	28.788	28.0197	30.014	32.8292	28.1205	26.4197
hsa-miR-208b-3p	341.467	399.16	422.287	497.337	504.354	520.243	431.325	458.26	415.706
hsa-miR-208b-5p	18.0748	19.5621	16.5603	11.4159	12.4532	16.1981	15.657	20.83	13.4795
hsa-miR-625-3p	13.6782	10.2468	10.0233	10.9196	8.82101	10.4811	12.1216	10.415	10.2444
hsa-miR-3173-5p	7.32763	5.12341	5.66535	2.48172	6.2266	8.57544	6.06078	6.76975	4.31343
hsa-miR-342-5p	37.1266	27.4801	24.8404	20.3501	19.7176	24.7735	32.8292	19.7885	30.194
hsa-miR-342-3p	668.768	877.5	706.862	728.634	576.998	616.955	796.993	704.574	706.863
hsa-miR-345-5p	32.2416	23.2882	26.1478	23.8245	31.6519	25.7263	32.8292	37.494	35.0466
hsa-miR-493-5p	2118.66	2255.23	2491.88	2270.28	2258.7	2379.21	1950.06	1911.67	2040.79
hsa-miR-493-3p	250.605	262.225	284.139	292.843	288.499	277.749	188.389	223.922	246.944
hsa-miR-337-3p	24.9139	27.0143	27.0194	21.8392	18.1609	22.3914	23.7381	26.5582	13.4795
hsa-miR-431-3p	295.059	272.938	280.217	291.354	265.668	247.259	262.129	268.186	264.737
hsa-miR-433-3p	459.687	415.462	406.598	392.112	380.341	391.612	412.638	399.936	387.669
hsa-miR-127-5p	200.777	210.991	218.334	251.15	216.893	235.348	215.663	199.447	211.897
hsa-miR-127-3p	19721.6	16782.4	17357.8	17976.1	17905.6	17524.9	16131.8	16329.2	17895.3
hsa-miR-432-5p	191.495	160.223	156.451	159.823	155.665	143.877	140.913	133.312	146.117
hsa-miR-136-5p	26.868	27.0143	28.3268	32.7587	30.6141	35.731	30.3039	28.6412	33.4291
hsa-miR-136-3p	79.6269	117.373	142.941	154.363	147.882	149.594	74.2446	122.897	98.1305
hsa-miR-370-5p	31.2645	24.2198	23.9688	44.671	40.4729	51.9291	25.2532	17.1847	26.4197
hsa-miR-370-3p	1981.39	1969.25	2150.65	2710.04	2562.24	2496.88	1708.13	1826.79	2070.98
hsa-miR-379-5p	96.2362	99.6736	101.105	94.8018	79.3891	92.9006	80.3053	97.901	89.5036
hsa-miR-411-5p	192.961	216.115	222.692	261.077	243.356	230.584	195.965	208.3	208.662
hsa-miR-299-5p	41.5232	43.3161	33.5563	50.6271	48.775	31.4433	38.3849	32.8072	41.5167
hsa-miR-299-3p	31.2645	28.4116	28.3268	56.0869	55.0016	54.3111	38.3849	32.8072	40.4384
hsa-miR-380-5p	21.9829	23.2882	33.5563	25.3136	24.3875	22.3914	20.2026	27.5997	28.0373
hsa-miR-323a-3p	435.261	344.666	374.349	370.273	372.558	372.555	375.263	348.902	361.789
hsa-miR-758-3p	28.822	36.3296	26.1478	33.2551	43.0673	33.3489	35.3545	32.2865	32.3507
hsa-miR-494-3p	345.864	324.638	331.205	320.142	307.179	308.716	309.1	282.246	305.714
hsa-miR-543	477.273	373.077	420.543	482.943	475.297	490.706	428.295	397.853	391.983
hsa-miR-495-3p	266.726	334.419	274.552	313.69	275.008	294.423	266.169	251.001	289
hsa-miR-654-5p	768.912	619.932	610.986	636.81	639.264	605.998	658.605	648.334	738.674
hsa-miR-654-3p	118.708	110.386	105.027	110.685	97.55	101	100.508	88.0067	90.582
hsa-miR-1185-1-3p	5.8621	5.58917	6.10115	16.8757	18.1609	14.2924	6.56584	7.81125	4.31343
hsa-miR-1185-2-3p	3.41956	3.72612	2.17898	5.45979	8.82101	10.0047	1.51519	2.083	5.93096
hsa-miR-381-3p	3719.02	3714.01	3710.81	4467.6	4314.51	4243.89	3468.28	3997.8	4602.43
hsa-miR-487b-5p	2.44254	3.26035	2.61478	4.4671	3.1133	3.81131	3.53545	4.166	2.69589
hsa-miR-487b-3p	95.2592	126.222	130.303	121.604	110.522	113.386	107.579	98.9425	105.679
hsa-miR-539-5p	24.9139	30.2747	31.8131	32.2624	27.5008	25.2499	33.8394	30.7242	22.6455
hsa-miR-539-3p	1.46553	3.26035	3.05057	5.95613	4.66995	6.66979	3.03039	2.083	2.15671
hsa-miR-889-3p	37.1266	55.8917	67.1126	60.554	53.445	60.5045	38.89	54.6787	54.457
hsa-miR-655-3p	17.0978	27.9459	28.3268	27.299	20.7553	23.3443	15.1519	14.0602	19.9496
hsa-miR-487a-5p	12.7012	8.84952	13.9455	9.92689	7.78325	6.19337	7.57597	9.89425	7.5485
hsa-miR-382-5p	402.043	375.406	392.217	383.674	371.52	348.735	393.446	330.676	355.319
hsa-miR-382-3p	500.721	653.002	804.48	747.495	690.115	729.865	552.036	521.271	470.703
hsa-miR-134-5p	255.49	219.375	189.571	220.377	218.969	191.042	231.32	197.364	221.063
hsa-miR-668-3p	10.2587	10.2468	6.53694	5.45979	7.26436	4.76413	6.06078	9.89425	10.7836
hsa-miR-485-5p	47.8738	54.4944	44.887	48.1454	52.9261	56.6932	44.4457	44.7845	47.4477
hsa-miR-485-3p	12.7012	13.9729	13.5097	34.7441	35.284	36.2074	12.1216	12.498	15.097
hsa-miR-323b-3p	3.90807	1.39729	3.92217	3.47441	2.07553	5.71696	5.05065	6.249	5.93096
hsa-miR-154-5p	5.37359	9.31529	6.53694	4.96345	4.15106	4.28772	5.55571	9.89425	8.62685
hsa-miR-377-5p	6.83912	12.5756	6.53694	9.92689	11.4154	16.1981	11.6165	9.3735	10.2444
hsa-miR-541-5p	6.83912	4.19188	6.10115	2.48172	5.18883	3.33489	3.03039	4.166	5.93096
hsa-miR-541-3p	17.5863	12.5756	15.6887	13.8976	14.0098	16.1981	14.1418	12.498	22.6455
hsa-miR-409-5p	1143.6	1155.56	1160.09	1154.5	1072.53	1106.23	1078.82	1017.55	952.728
hsa-miR-409-3p	3188.98	2664.64	2637	3484.84	3379.49	3303.93	2480.37	2428.26	2687.26
hsa-miR-412-5p	244.743	234.745	254.505	236.26	233.497	221.532	226.774	230.692	234.543
hsa-miR-369-5p	6.35061	3.26035	4.79376	4.4671	4.66995	2.38207	5.55571	3.1245	3.77425
hsa-miR-369-3p	2.44254	5.58917	3.92217	4.4671	7.78325	5.24055	1.51519	2.60375	3.23507
hsa-miR-203a-3p	48.8509	46.5764	53.1671	48.6418	59.1527	58.1224	61.6179	59.8862	58.7704
hsa-miR-1266-5p	21.9829	35.3981	24.8404	23.3282	25.4253	25.7263	26.7684	23.9545	25.3414
hsa-miR-628-3p	14.1667	13.0414	10.4591	17.8684	10.3777	13.3396	19.1925	15.6225	10.2444
hsa-miR-628-5p	24.9139	26.5486	31.3773	27.7953	26.463	27.632	18.1823	27.5997	20.4888
hsa-miR-190a-5p	31.2645	40.0557	47.5018	56.0869	45.6617	46.2121	28.7887	44.7845	42.0559
hsa-miR-1272	5.37359	3.26035	1.30739	0.992689	2.59442	1.90565	4.54558	4.166	2.15671
hsa-miR-629-5p	122.127	101.071	95.4394	95.7945	111.56	96.2355	102.528	94.7765	106.218
hsa-miR-6882-5p	7.32763	5.58917	7.40854	8.9342	8.82101	8.57544	8.08104	7.2905	4.8526
hsa-miR-184	159.254	138.798	130.739	154.363	129.202	141.495	157.58	145.289	161.753
hsa-miR-7706	136.782	123.428	132.918	144.436	143.731	135.778	135.862	149.455	205.427
hsa-miR-193b-5p	8.79315	6.5207	4.79376	5.45979	8.30213	7.62261	6.56584	4.166	10.2444
hsa-miR-193b-3p	37.6152	36.7954	45.7586	34.7441	28.5386	36.2074	48.4862	40.6185	41.5167
hsa-miR-365a-5p	35.6611	28.4116	27.0194	27.7953	33.7274	31.9197	25.7583	25.5167	25.8806
hsa-miR-365a-3p	115.777	135.072	128.996	91.8237	96.5123	87.1836	104.043	107.274	104.061
hsa-miR-484	845.608	883.555	877.258	784.224	807.901	797.992	962.654	897.252	854.598
hsa-miR-328-3p	618.94	604.562	551.718	586.679	592.046	585.036	613.654	629.066	661.572
hsa-miR-140-5p	69.8567	74.5223	77.1359	89.8384	93.399	92.4242	69.1939	77.071	83.5726
hsa-miR-140-3p	4212.9	4388.9	4374.09	4257.64	3970.49	4208.64	4437.5	4589.37	4549.05
hsa-miR-22-3p	1229.58	1254.77	1318.28	1282.55	1267.63	1255.35	1274.78	1255.53	1205.6
hsa-miR-22-5p	40.0577	47.0422	47.066	50.6271	47.2184	42.8772	40.9103	42.7015	45.8302
hsa-miR-132-3p	189.541	178.388	164.295	133.517	130.759	122.915	67.6787	81.7577	67.3973
hsa-miR-132-5p	22.9599	19.0963	24.4046	26.8026	15.5665	21.915	10.6064	6.76975	9.70521
hsa-miR-212-3p	17.5863	15.836	19.175	7.44517	14.0098	11.4339	1.01013	2.60375	0.539178
hsa-miR-212-5p	97.2132	80.1115	96.7468	62.0431	48.775	62.8866	23.233	27.079	33.4291
hsa-miR-324-5p	27.845	35.8639	33.9921	34.2478	34.7652	37.6367	29.2938	43.2222	31.8115
hsa-miR-4521	210.547	248.252	272.808	289.369	294.726	308.239	186.369	216.111	188.173
hsa-miR-744-5p	254.024	271.075	234.894	232.289	241.8	213.91	269.2	277.56	263.119
hsa-miR-1269b	88.42	92.6871	88.4666	79.4151	86.6535	89.5657	108.084	94.7765	104.601
hsa-miR-1180-3p	768.912	757.799	614.473	653.189	664.17	678.889	764.668	745.193	735.439
hsa-miR-423-5p	5274.43	4580.33	4148.78	4188.65	4233.57	3993.77	4908.73	4780.48	5286.64
hsa-miR-423-3p	15419.3	14377.7	14704.6	13897.2	13750.4	14101.4	15496.4	15203.8	14555.7
hsa-miR-193a-5p	5.8621	8.38376	3.48637	4.4671	5.70771	4.28772	3.03039	4.68675	2.69589
hsa-miR-365b-3p	105.518	128.085	108.077	99.7653	99.6256	107.193	113.135	105.712	98.6696
hsa-miR-4728-3p	10.2587	12.1099	12.6381	10.9196	12.9721	14.2924	15.657	13.5395	12.9403
hsa-miR-6866-5p	13.1897	16.3018	13.9455	17.3721	10.8965	10.9575	11.1114	17.1847	13.4795
hsa-miR-5010-3p	5.37359	7.918	8.28013	6.94882	9.85878	9.05185	7.07091	7.81125	10.2444
hsa-miR-152-3p	2836.77	2606.88	2804.35	2761.66	2695.6	2787.97	2413.2	2441.8	2977.88
hsa-miR-152-5p	18.0748	13.5072	7.84433	7.44517	12.9721	12.3867	12.1216	9.3735	14.5578
hsa-miR-10a-5p	23807	23306.9	22932.5	24869.8	24079.3	24418.1	22357.7	23355.1	27106.1
hsa-miR-454-3p	509.514	492.779	480.683	525.629	503.317	524.531	425.265	459.301	508.984
hsa-miR-454-5p	60.0865	64.2755	50.9882	55.5906	66.9359	62.8866	68.6888	60.9277	56.0745
hsa-miR-301a-3p	10.7472	18.6306	13.0739	15.883	14.0098	12.8632	10.6064	13.0187	13.4795
hsa-miR-301a-5p	52.7589	54.9602	80.6223	63.5321	75.7569	74.3205	50.5065	53.6372	59.8488
hsa-miR-21-5p	145917	172450	219029	222942	221047	217093	142385	174458	177683
hsa-miR-21-3p	32.2416	34.9323	37.0427	44.671	42.5484	48.1177	31.314	43.743	44.2126
hsa-miR-3064-5p	2.44254	4.65764	4.79376	2.97807	4.66995	3.33489	3.03039	3.1245	3.77425
hsa-miR-3615	114.8	115.51	122.023	123.093	128.164	119.58	147.479	137.999	134.795
hsa-miR-3065-5p	5.37359	6.05494	6.53694	9.43055	7.78325	4.28772	5.05065	8.85275	7.5485
hsa-miR-187-3p	2.93105	2.32882	3.92217	2.97807	1.55665	2.85848	3.03039	3.1245	3.77425
hsa-miR-122b-5p	34.6841	51.2341	43.1438	45.1674	44.6239	31.9197	28.7887	33.8487	37.7425
hsa-miR-3187-3p	5.8621	3.26035	4.35796	4.4671	3.1133	6.19337	2.02026	5.72825	5.39178
hsa-miR-4746-5p	21.0059	21.4252	26.5836	23.3282	18.1609	24.2971	22.2229	30.7242	32.8899
hsa-miR-3940-3p	6.35061	7.45223	3.05057	5.95613	2.59442	3.33489	5.05065	5.2075	3.77425
hsa-miR-7974	11.7242	13.5072	13.0739	7.44517	7.78325	5.24055	11.6165	7.2905	6.47014
hsa-miR-10395-3p	5477.16	4958.99	4311.77	4335.57	4450.46	4618.35	5751.68	5336.64	5948.22
hsa-miR-10395-5p	5586.09	5051.68	4397.62	4422.43	4504.94	4681.24	5842.59	5424.65	6036.64
hsa-miR-24-2-5p	54.2244	51.6999	69.2916	57.0796	55.5205	60.5045	48.9913	71.8635	45.8302
hsa-miR-27a-3p	5.8621	4.19188	5.22956	4.4671	5.18883	4.76413	5.55571	3.1245	3.77425
hsa-miR-27a-5p	56.667	50.7683	54.9103	70.4809	66.417	78.6082	57.0723	63.0107	63.623
hsa-miR-23a-3p	1076.18	1146.71	1138.74	1086.99	1064.23	1059.54	1076.29	1077.43	1049.78
hsa-miR-23a-5p	5.37359	1.86306	1.74319	2.97807	4.15106	1.90565	4.04052	4.68675	3.77425
hsa-miR-181c-5p	5.37359	4.19188	1.74319	4.96345	5.18883	7.62261	3.53545	8.332	2.69589
hsa-miR-181c-3p	25.4024	40.0557	38.3501	32.2624	38.3973	36.6838	27.2735	30.7242	35.5858
hsa-miR-181d-5p	177.329	169.538	184.342	180.173	180.571	194.853	150.004	186.949	190.33
hsa-miR-1270	2.93105	3.72612	1.74319	3.47441	2.59442	2.85848	4.04052	2.60375	2.69589
hsa-miR-641	7.32763	14.4387	7.40854	12.905	13.491	12.3867	9.09117	10.415	14.5578
hsa-miR-330-3p	224.225	199.347	193.494	191.589	188.873	192.947	203.036	199.447	224.837
hsa-miR-330-5p	7.32763	7.45223	6.10115	5.95613	5.18883	5.71696	5.05065	4.166	4.8526
hsa-miR-642a-5p	44.4543	37.2612	41.4006	33.7514	37.3596	39.5423	46.971	41.1392	36.6641
hsa-miR-769-5p	985.322	1016.76	952.215	1063.17	984.321	1028.1	1025.79	1124.3	1150.61
hsa-miR-769-3p	9.28166	13.5072	13.0739	7.94151	14.5287	8.09903	10.6064	19.7885	12.9403
hsa-miR-99b-5p	64630.7	65820.9	65724.6	63312.7	59497.2	62405.4	71955.6	66867.4	65919.4
hsa-miR-99b-3p	2395.65	2203.07	2290.11	2357.14	2296.06	2317.27	2448.05	2510.01	2693.2
hsa-let-7e-5p	6992.02	6992.06	6846.36	6311.02	6345.94	6526.39	6660.29	6361.48	6352.06
hsa-let-7e-3p	111.868	80.1115	75.8286	78.4224	100.663	99.094	94.4472	90.6105	89.5036
hsa-miR-125a-5p	15775.9	15398.6	14935.6	14266.9	14283.3	14813.1	16546.9	15014.8	15761.8
hsa-miR-125a-3p	7.32763	6.5207	6.10115	3.97076	4.66995	6.66979	6.06078	3.64525	5.93096
hsa-miR-372-3p	20.5174	10.7126	20.4824	18.3647	20.7553	18.1037	14.6469	18.747	19.4104
hsa-miR-935	6.35061	8.38376	7.84433	9.92689	9.3399	8.09903	7.57597	4.166	7.5485
hsa-miR-1301-3p	545.664	494.642	478.94	420.404	458.693	463.55	542.945	523.874	517.072
hsa-miR-548ba	5.37359	5.58917	8.28013	8.43786	7.26436	6.19337	3.03039	5.2075	3.77425
hsa-miR-3127-5p	5.8621	3.26035	2.17898	3.47441	2.59442	3.33489	4.54558	4.166	5.39178
hsa-miR-128-1-5p	28.3335	23.2882	20.0466	14.394	22.312	22.8678	22.2229	18.747	18.3321
hsa-miR-10b-5p	44.4543	40.0557	40.0933	41.1966	39.4351	40.0187	36.8697	40.6185	40.9776
hsa-miR-2355-3p	4.88509	2.32882	3.48637	2.48172	3.1133	4.76413	3.03039	4.68675	4.31343
hsa-miR-6810-3p	1.95403	2.79459	3.92217	3.47441	3.1133	2.38207	3.53545	1.56225	3.23507
hsa-miR-26b-5p	4053.64	4443.39	5467.06	5164.96	5238.64	5356.32	3487.47	4060.29	4219.07
hsa-miR-26b-3p	9.28166	8.38376	4.35796	4.96345	3.63218	3.81131	6.56584	4.166	5.93096
hsa-miR-375-3p	22.4714	19.0963	30.0699	13.4013	11.4154	10.4811	11.6165	8.85275	7.00932
hsa-miR-149-5p	373.221	398.694	395.703	371.762	325.859	330.154	442.437	416.6	393.6
hsa-miR-1292-5p	20.0288	8.38376	13.0739	9.43055	14.0098	9.52827	14.6469	18.2262	16.1753
hsa-miR-499a-5p	1458.69	1686.07	2180.72	2212.7	2104.59	2127.66	1421.25	1742.43	1786.84
hsa-miR-296-3p	20.5174	26.5486	25.712	26.3063	21.7931	18.5801	25.2532	24.4752	26.9589
hsa-miR-1-5p	7.32763	4.65764	6.97274	2.97807	4.15106	5.71696	4.04052	4.166	3.23507
hsa-miR-4326	210.059	194.69	179.112	182.158	162.929	167.698	243.441	200.489	225.377
hsa-miR-1914-5p	6.35061	1.39729	1.30739	3.97076	5.18883	5.24055	2.02026	4.68675	3.23507
hsa-miR-99a-5p	3055.13	3093.14	3142.09	2982.53	2945.18	3040.95	3176.35	3056.28	3138.56
hsa-let-7c-5p	2577.86	2534.22	2576.86	2350.69	2432.52	2555.48	2432.39	2368.37	2378.85
hsa-let-7c-3p	19.5403	20.4936	22.2256	10.4232	12.4532	8.57544	17.1722	12.498	22.1063
hsa-miR-125b-2-3p	454.313	375.406	420.543	407.995	398.502	410.668	454.053	456.698	479.869
hsa-miR-185-5p	1154.83	1172.79	1291.26	1284.04	1176.83	1190.56	1155.08	1176.89	1199.13
hsa-miR-185-3p	7.32763	7.45223	6.10115	6.94882	6.74548	7.62261	8.5861	6.249	8.08767
hsa-miR-1306-5p	23.9369	21.8909	19.175	25.3136	18.1609	22.8678	26.7684	18.2262	26.4197
hsa-miR-301b-3p	4.88509	1.39729	3.92217	2.97807	6.74548	8.09903	5.05065	8.332	4.31343
hsa-miR-130b-5p	603.308	517.464	579.173	550.942	601.904	567.408	605.573	579.074	559.667
hsa-miR-130b-3p	14.1667	14.9045	8.28013	16.8757	11.4154	13.3396	15.1519	14.0602	15.097
hsa-miR-6818-3p	2.93105	3.72612	3.48637	5.45979	4.15106	3.81131	4.54558	6.76975	4.31343
hsa-miR-3200-3p	103.075	103.865	104.155	109.692	91.8423	88.1365	130.812	124.459	143.961
hsa-miR-3928-3p	7.81614	5.12341	6.10115	2.48172	5.70771	5.71696	6.06078	7.2905	10.2444
hsa-miR-3909	88.9086	70.7962	86.7235	70.9773	74.7192	81.9431	90.9117	93.735	112.688
hsa-miR-659-5p	9.28166	10.2468	10.0233	7.44517	7.78325	7.62261	5.55571	9.3735	8.62685
hsa-miR-33a-3p	9.77017	9.78105	8.71593	12.4086	9.3399	9.52827	9.59623	9.89425	8.62685
hsa-miR-378i	4.39658	3.72612	1.74319	4.4671	4.66995	1.90565	3.53545	2.083	3.23507
hsa-miR-1249-3p	6.35061	7.918	7.84433	8.9342	3.63218	4.76413	7.07091	5.72825	5.93096
hsa-let-7b-5p	220.317	216.58	203.517	158.83	200.289	192.947	176.268	204.655	161.753
hsa-miR-548ay-3p	4.88509	3.26035	8.28013	3.47441	4.66995	2.38207	4.54558	5.2075	3.23507
hsa-miR-1226-3p	14.6553	11.6441	14.3813	16.8757	8.82101	14.7688	15.657	15.6225	16.1753
hsa-miR-425-3p	57.644	59.1521	55.7819	52.6125	41.5106	53.3583	46.971	49.4712	64.1622
hsa-miR-425-5p	198.823	181.182	172.14	165.283	173.307	171.032	164.651	183.825	193.026
hsa-miR-191-5p	3911.49	3786.2	3763.97	3424.28	3409.58	3371.58	3773.34	3648.37	3585
hsa-let-7g-5p	13478.4	14063.8	17390	15642.3	16634.9	16523	12037.7	12792.2	13076.7
hsa-miR-3938	4.39658	5.58917	4.79376	4.4671	5.70771	4.28772	5.55571	4.68675	3.77425
hsa-miR-1284	13.1897	8.38376	10.8949	6.45248	5.70771	12.8632	11.1114	8.85275	10.7836
hsa-miR-6827-5p	2.44254	2.79459	3.05057	2.97807	1.55665	1.90565	3.53545	2.60375	4.31343
hsa-miR-15b-5p	250.605	267.815	253.633	266.041	235.573	246.306	257.078	271.831	219.446
hsa-miR-15b-3p	30.2875	40.9873	36.1711	39.7076	29.0575	43.3536	40.4052	36.4525	34.5074
hsa-miR-16-2-3p	100.633	101.537	110.692	94.8018	98.5878	104.811	100.508	83.32	90.582
hsa-miR-1263	27.3565	19.5621	29.1984	25.3136	20.7553	21.4386	29.2938	28.6412	24.263
hsa-miR-551b-5p	11.7242	13.0414	11.7665	2.97807	4.66995	5.24055	12.1216	12.498	10.2444
hsa-miR-1248	16.6093	8.84952	7.84433	14.394	10.8965	15.2452	19.6975	14.581	12.4011
hsa-miR-28-5p	138.736	142.058	151.657	152.874	143.731	143.4	148.489	136.957	153.127
hsa-miR-28-3p	6835.21	6418.7	6377.01	6726.96	6247.87	6383.94	7075.96	7041.58	7483.26
hsa-miR-95-3p	88.42	85.7007	95.4394	78.9188	88.729	77.6554	65.1534	70.3012	72.2499
hsa-miR-7978	2.93105	5.58917	3.05057	2.97807	4.15106	3.81131	3.53545	3.64525	2.15671
hsa-miR-574-5p	14.1667	12.5756	10.8949	9.92689	9.3399	9.52827	8.5861	7.81125	12.9403
hsa-miR-574-3p	253.536	296.226	234.458	223.851	197.694	222.961	243.946	217.673	249.1
hsa-miR-1255a	6.83912	6.05494	6.10115	5.95613	9.3399	9.05185	7.07091	5.72825	7.5485
hsa-miR-576-5p	24.4254	19.5621	17.4319	21.3428	15.5665	13.3396	14.1418	19.7885	21.5671
hsa-miR-576-3p	3.90807	3.72612	3.92217	4.96345	5.18883	4.76413	4.04052	3.1245	4.31343
hsa-miR-302d-3p	106.006	122.496	125.509	132.524	117.268	124.344	100.003	129.146	128.864
hsa-miR-302a-3p	53.2474	66.1385	71.4706	74.948	70.5681	80.5139	55.0521	69.2597	56.0745
hsa-miR-302a-5p	2622.31	2768.5	3443.66	3300.69	3064.52	3179.58	2573.31	2714.15	2804.27
hsa-miR-302c-3p	40.0577	43.3161	43.1438	45.6637	44.6239	42.4008	36.3647	29.6827	42.5951
hsa-miR-302c-5p	3.41956	6.05494	4.35796	2.97807	2.07553	5.24055	6.56584	6.249	4.8526
hsa-miR-302b-3p	449.428	461.573	521.648	524.14	498.647	547.875	474.256	472.32	451.292
hsa-miR-4636	8.30464	6.5207	3.92217	2.97807	4.15106	3.81131	3.53545	3.1245	3.77425
hsa-miR-887-5p	76.6958	81.043	85.8519	79.9115	84.5779	92.4242	77.78	88.5275	86.2685
hsa-miR-887-3p	108.449	159.757	119.408	149.4	122.456	110.528	140.408	143.206	129.942
hsa-miR-582-3p	13.6782	17.2333	10.8949	16.8757	20.7553	30.014	6.56584	10.415	8.62685
hsa-miR-2277-5p	15.1438	14.4387	14.8171	10.9196	8.30213	15.7216	13.1317	11.9772	17.7929
hsa-miR-874-3p	777.706	805.307	737.367	782.239	719.172	709.379	842.448	844.135	815.238
hsa-miR-874-5p	8.30464	4.65764	2.61478	4.96345	3.1133	3.81131	4.54558	6.76975	4.8526
hsa-miR-584-5p	48.3623	37.7269	34.4279	39.7076	34.7652	35.731	44.9508	47.909	43.1343
hsa-miR-143-5p	1427.91	1760.12	2168.96	1944.18	1788.59	1904.22	1719.24	1737.74	1629.4
hsa-miR-143-3p	40133.9	41676.1	45866.7	50540.3	47952.1	47689.9	40403.2	47154.9	48761.7
hsa-miR-145-5p	18337.1	17937.1	16592.5	16522.3	16209.9	16366.7	17783.3	17977.8	17607.4
hsa-miR-145-3p	433.307	507.217	535.594	503.293	474.778	509.762	390.92	433.785	408.697
hsa-miR-378a-5p	63.5061	70.7962	77.5717	79.9115	62.7849	78.1318	81.3155	70.3012	94.8954
hsa-miR-378a-3p	16320.1	16164.8	15522.6	15684	15053.3	15533.9	16661.6	16776	18723.5
hsa-miR-585-3p	79.1384	81.043	87.5951	82.8895	90.8045	87.6601	110.104	82.7992	93.817
hsa-miR-1271-5p	68.8797	64.7413	67.5484	56.0869	53.9638	58.1224	61.1129	61.9692	70.6324
hsa-miR-1229-3p	4.39658	5.12341	3.48637	2.48172	5.18883	1.90565	3.03039	3.64525	5.93096
hsa-miR-340-3p	130.92	125.756	155.143	164.29	156.184	162.933	109.599	139.561	160.136
hsa-miR-340-5p	855.378	1025.15	1309.13	1456.27	1381.27	1357.3	912.652	1124.82	1036.3
hsa-miR-3691-5p	5.37359	2.79459	3.48637	2.97807	3.1133	3.33489	2.02026	5.2075	3.77425
hsa-miR-877-5p	150.949	152.305	125.509	131.035	128.164	120.056	130.812	128.104	131.56
hsa-miR-6721-5p	5.37359	5.12341	1.74319	2.48172	2.59442	4.28772	4.04052	3.64525	3.77425
hsa-miR-219a-1-3p	6.35061	3.72612	3.92217	7.44517	8.30213	5.24055	6.56584	6.249	10.2444
hsa-miR-9983-3p	17.5863	19.5621	25.2762	27.299	30.6141	18.5801	14.1418	17.7055	22.1063
hsa-miR-133b	161.208	197.484	166.91	165.283	139.58	160.551	187.379	201.53	143.421
hsa-miR-30c-2-3p	379.083	354.913	327.283	380.2	334.161	372.079	357.586	364.004	361.789
hsa-miR-30a-3p	1960.38	1862.59	1903.12	1897.53	1869.54	1853.72	1735.91	1804.4	2032.16
hsa-miR-30a-5p	21857.3	25993.4	28688.9	30067.1	27376.8	28150.8	23096.1	26435.3	25692.4
hsa-miR-339-3p	40.5462	44.7134	38.7859	45.1674	45.1428	38.5895	35.3545	43.2222	35.0466
hsa-miR-339-5p	22.4714	20.4936	19.175	19.3574	21.7931	16.6745	24.2431	16.664	15.6362
hsa-miR-589-5p	179.771	161.154	164.731	164.786	172.269	167.698	186.874	184.345	212.436
hsa-miR-6874-3p	5.37359	5.58917	5.66535	8.43786	6.74548	3.81131	6.56584	6.76975	7.5485
hsa-miR-148a-3p	50199.6	53099	63460.2	66121.5	68048.9	68442.5	46505.4	56277.4	67263
hsa-miR-148a-5p	48.3623	47.508	49.6808	51.1235	51.8883	47.1649	44.9508	44.2637	56.6137
hsa-miR-548n	2.93105	5.12341	4.35796	5.45979	5.70771	5.71696	2.52532	6.249	2.15671
hsa-miR-6837-3p	1.46553	2.32882	2.17898	5.95613	1.55665	2.38207	2.52532	3.64525	3.77425
hsa-miR-590-3p	7.81614	15.3702	17.4319	10.4232	16.6043	15.7216	6.06078	6.76975	7.00932
hsa-miR-653-5p	2.44254	5.12341	6.10115	2.97807	4.15106	4.28772	2.02026	4.166	2.15671
hsa-miR-3609	66.4372	60.5494	54.9103	37.7222	41.5106	47.1649	67.6787	60.9277	67.3973
hsa-miR-25-3p	6870.87	7686.04	8138.5	7689.87	7521.21	7890.36	7370.41	7556.6	7369.49
hsa-miR-25-5p	8.30464	14.4387	13.0739	6.45248	8.82101	9.05185	15.657	8.332	13.4795
hsa-miR-93-3p	22.4714	35.3981	22.6614	25.8099	20.2364	31.9197	26.7684	21.8715	25.3414
hsa-miR-93-5p	2219.78	2214.24	2181.16	2263.83	2197.47	2178.64	2094	2129.87	2196.07
hsa-miR-106b-3p	2476.74	2158.35	2170.7	2130.31	2140.39	2058.11	2441.99	2323.59	2511.49
hsa-miR-106b-5p	72.2993	90.8241	88.9024	93.3128	82.5024	82.8959	71.2142	74.988	67.9365
hsa-miR-4467	14.6553	7.918	7.84433	8.43786	9.3399	12.8632	10.1013	13.0187	9.70521
hsa-miR-592	5.8621	8.84952	8.71593	6.94882	6.74548	5.24055	3.03039	5.2075	7.00932
hsa-miR-182-5p	366.87	398.229	403.983	378.215	353.359	412.098	400.011	420.245	378.503
hsa-miR-96-5p	2.93105	4.19188	6.97274	5.45979	3.1133	4.76413	4.54558	4.166	5.39178
hsa-miR-183-5p	366.381	342.803	362.583	374.74	365.813	340.636	309.1	321.823	390.904
hsa-miR-335-5p	14.6553	15.3702	19.175	19.8538	17.642	15.7216	13.6368	12.498	14.0186
hsa-miR-335-3p	73.7648	86.6322	75.8286	69.9846	77.8325	70.0328	78.7901	70.3012	83.0335
hsa-miR-29a-3p	37.1266	54.4944	52.7314	54.1016	46.1806	50.9762	37.3748	44.2637	45.291
hsa-miR-490-3p	1661.91	1701.9	1591.96	1645.88	1638.63	1676.5	1885.41	1915.84	1877.96
hsa-miR-671-5p	44.9428	54.4944	58.3967	54.1016	55.5205	48.5942	47.9812	43.2222	47.4477
hsa-miR-671-3p	16.6093	14.4387	17.8676	14.394	16.6043	14.2924	19.1925	14.581	15.6362
hsa-miR-597-3p	8.30464	6.05494	5.66535	2.97807	5.18883	3.81131	5.05065	3.64525	7.00932
hsa-miR-598-3p	75.2303	96.879	139.019	117.137	134.91	141.018	85.861	115.086	83.5726
hsa-miR-320a-3p	2833.84	2531.9	2384.24	2282.69	2410.73	2346.34	2699.07	2590.21	2784.86
hsa-miR-6842-3p	5.37359	6.05494	3.48637	4.4671	4.15106	2.38207	5.05065	1.0415	2.15671
hsa-miR-548ao-3p	4.39658	3.26035	3.48637	4.4671	3.1133	3.81131	3.03039	4.166	5.39178
hsa-miR-3149	1.95403	2.79459	7.84433	1.48903	5.18883	5.24055	5.05065	3.64525	3.23507
hsa-miR-4661-5p	4.39658	7.45223	3.92217	3.97076	6.2266	2.38207	5.55571	6.76975	4.8526
hsa-miR-4662a-5p	4.39658	6.05494	3.92217	5.45979	4.66995	3.33489	3.03039	5.2075	2.15671
hsa-miR-30b-3p	26.3795	24.6855	24.8404	20.8465	27.5008	18.1037	27.7786	22.913	22.6455
hsa-miR-30b-5p	4148.9	4685.59	4704.42	4870.63	4537.11	4879.43	3863.24	4332.12	4239.02
hsa-miR-30d-3p	34.1956	47.508	66.241	70.4809	55.0016	57.646	33.3343	43.743	40.9776
hsa-miR-30d-5p	192399	192831	190626	191330	180275	187642	218999	206094	192115
hsa-miR-151a-3p	5990.09	5532.35	5331.97	5900.54	5623.14	5660.74	5973.4	6157.35	7345.23
hsa-miR-151a-5p	10.7472	14.4387	10.8949	15.883	10.3777	12.8632	9.59623	10.9357	14.5578
hsa-miR-937-3p	5.8621	3.72612	3.92217	4.4671	3.63218	4.76413	6.56584	5.2075	4.8526
hsa-miR-4665-5p	3.41956	1.86306	2.17898	3.97076	3.63218	1.90565	3.03039	2.083	7.5485
hsa-miR-4473	5.37359	4.65764	5.22956	4.4671	5.70771	7.62261	6.06078	8.85275	9.16603
hsa-miR-491-5p	54.2244	46.1107	42.2722	47.6491	44.1051	44.3064	52.5268	56.241	44.7518
hsa-miR-204-5p	20.0288	18.6306	16.9961	17.3721	21.2742	15.7216	24.7482	19.2677	16.7145
hsa-miR-7-1-3p	9.77017	11.1783	8.71593	6.45248	6.74548	11.4339	12.1216	9.3735	10.2444
hsa-let-7d-5p	279.427	260.362	271.065	226.829	250.621	248.211	258.088	234.337	225.916
hsa-let-7d-3p	129.455	136.935	107.642	107.707	115.192	117.674	132.327	130.187	150.97
hsa-miR-23b-5p	43.9658	34.4666	44.887	34.7441	43.0673	40.9715	46.971	39.577	52.3003
hsa-miR-23b-3p	6517.19	6397.27	6237.12	6170.06	6114.52	6280.08	6770.4	6599.46	6440.49
hsa-miR-27b-5p	382.991	373.077	375.656	389.63	402.134	375.414	376.778	346.299	381.199
hsa-miR-27b-3p	8657.35	9444.31	10732.8	10702.2	10927.2	10710.7	8851.26	10007.2	10834.2
hsa-miR-24-1-5p	10.2587	10.2468	10.0233	10.4232	11.4154	15.2452	8.5861	6.249	8.62685
hsa-miR-32-5p	19.0518	28.8774	37.4785	41.6929	43.0673	44.7829	26.2634	40.0977	35.0466
hsa-miR-455-5p	83.0464	113.181	132.482	128.057	144.768	153.882	96.9725	115.086	140.726
hsa-miR-455-3p	24.4254	27.0143	21.354	19.3574	20.7553	22.3914	30.809	26.0375	33.9682
hsa-miR-181a-2-3p	3415.65	3239.86	3167.8	3385.57	3355.1	3416.84	3732.43	3618.69	3926.3
hsa-miR-181b-2-3p	4.88509	2.32882	3.05057	2.97807	2.07553	1.90565	1.01013	2.083	5.93096
hsa-miR-199b-3p	6.35061	2.79459	4.35796	5.45979	2.59442	6.19337	2.52532	2.083	5.93096
hsa-miR-199b-5p	25.4024	24.2198	36.1711	29.7807	29.5763	26.6791	23.7381	25.5167	22.6455
hsa-miR-6877-5p	2.93105	4.65764	2.61478	1.98538	1.55665	1.90565	4.04052	3.1245	2.15671
hsa-miR-126-3p	67.4142	64.2755	78.0075	75.4444	89.2479	86.2308	60.1027	75.5087	73.8674
hsa-miR-651-5p	287.732	324.172	417.929	450.185	422.371	418.767	267.684	300.473	343.996
hsa-miR-221-3p	1533.92	1415.92	1443.36	1346.58	1389.05	1337.77	1466.71	1422.69	1460.09
hsa-miR-221-5p	132.386	145.319	173.447	158.83	170.194	158.646	130.307	128.104	121.854
hsa-miR-222-3p	1322.88	1006.98	1013.66	856.194	835.921	886.605	1070.23	971.198	1129.58
hsa-miR-532-5p	5524.54	5271.99	5481.88	5904.51	5873.24	5702.67	5837.04	6202.13	6785.02
hsa-miR-532-3p	58.1325	50.7683	54.0387	51.6198	46.6995	45.7357	41.4153	55.1995	44.7518
hsa-miR-500a-5p	19.0518	15.836	16.9961	14.394	15.0476	10.4811	12.6266	14.581	16.1753
hsa-miR-500a-3p	732.763	661.851	724.729	697.364	692.19	715.096	799.518	734.778	772.643
hsa-miR-362-5p	245.72	245.458	226.614	225.837	238.686	232.013	242.936	268.186	255.031
hsa-miR-501-5p	71.3222	70.7962	71.4706	64.5248	75.238	60.9809	77.2749	64.573	74.9458
hsa-miR-501-3p	1148.48	1050.3	1012.79	1057.21	994.699	1003.33	1150.03	1135.23	1138.74
hsa-miR-500b-5p	13.1897	17.2333	13.9455	10.9196	15.0476	13.816	11.6165	18.2262	17.7929
hsa-miR-500b-3p	8.79315	9.31529	4.79376	9.92689	11.9343	10.0047	11.1114	6.76975	7.00932
hsa-miR-660-5p	180.26	205.868	237.509	229.808	210.667	230.584	176.773	201.009	187.095
hsa-miR-502-5p	14.1667	15.3702	10.4591	12.4086	12.4532	11.4339	9.09117	16.664	13.4795
hsa-miR-502-3p	73.7648	81.5088	83.6729	78.4224	74.7192	87.1836	78.2851	79.6747	78.1809
hsa-miR-98-5p	145.087	151.373	184.778	159.823	172.269	170.556	124.246	128.104	130.481
hsa-miR-1468-5p	23.4484	23.754	14.3813	27.299	24.9064	20.9622	19.6975	24.996	24.8022
hsa-miR-676-3p	15.6323	17.699	18.3034	20.3501	23.8686	20.4858	16.6671	18.747	16.7145
hsa-miR-421	212.501	221.704	219.641	230.304	231.422	207.24	224.249	208.3	230.768
hsa-miR-374b-3p	34.6841	36.7954	54.4745	54.5979	44.6239	50.9762	32.8292	43.2222	39.36
hsa-miR-374b-5p	3227.09	3545.4	3442.79	3381.1	3511.28	3637.42	3389.49	3440.07	3470.69
hsa-miR-374a-3p	217.386	302.747	406.162	455.644	413.031	436.395	227.784	311.408	292.774
hsa-miR-374a-5p	233.996	268.746	309.851	326.595	313.405	321.579	228.794	263.499	329.438
hsa-miR-361-3p	1982.86	2047.03	1920.55	1839.45	1824.91	1919.95	2215.22	2147.05	2056.43
hsa-miR-361-5p	571.555	535.163	499.858	477.483	502.279	498.328	585.37	513.459	505.21
hsa-miR-652-5p	16.1208	23.754	25.2762	18.8611	25.4253	23.8207	16.1621	20.83	18.3321
hsa-miR-652-3p	43.9658	34.4666	29.1984	31.2697	32.1708	34.3018	34.8495	38.5355	39.8992
hsa-miR-766-3p	53.2474	65.6728	56.6535	62.5394	56.0394	50.9762	60.6078	58.8447	49.6044
hsa-miR-363-3p	513.911	570.096	608.807	581.219	547.422	593.135	546.985	546.787	558.589
hsa-miR-363-5p	12.2127	4.65764	12.6381	11.4159	6.2266	6.66979	10.1013	10.415	6.47014
hsa-miR-20b-5p	216.409	208.197	208.311	237.253	220.525	219.627	200.511	212.466	217.289
hsa-miR-106a-5p	97.7017	92.2214	104.591	110.188	93.9178	97.6647	104.043	111.961	88.9644
hsa-miR-450b-5p	127.989	129.948	190.879	180.669	159.816	175.797	109.599	104.671	129.403
hsa-miR-542-3p	247.674	295.76	328.155	393.601	325.859	335.395	232.835	253.084	278.216
hsa-miR-503-5p	12.7012	16.7675	15.6887	21.3428	18.6798	23.8207	14.1418	15.1017	14.0186
hsa-miR-424-3p	74.7418	65.207	71.9064	68.4955	64.8604	75.2733	61.1129	70.3012	53.9178
hsa-miR-424-5p	1.46553	3.26035	2.17898	6.45248	3.63218	4.76413	3.03039	3.1245	2.69589
hsa-miR-504-5p	3028.75	2719.13	2732.01	2672.32	2731.4	2782.25	3032.92	3026.6	3356.39
hsa-miR-505-3p	64.4831	58.6863	52.7314	58.5687	61.2282	50.9762	68.1838	57.2825	51.2219
hsa-miR-505-5p	2.93105	4.65764	5.22956	3.97076	3.63218	2.85848	6.06078	4.68675	7.00932
hsa-miR-224-5p	1246.19	1111.78	1123.05	1218.03	1190.84	1215.33	1386.4	1273.23	1394.85
hsa-miR-452-3p	10.2587	13.0414	11.7665	13.4013	14.0098	12.3867	12.1216	11.9772	10.7836
hsa-miR-452-5p	572.532	534.698	591.376	602.066	604.499	565.979	598.502	588.968	624.908
hsa-miR-664b-3p	4.39658	2.79459	3.48637	5.45979	5.18883	1.42924	3.53545	4.68675	5.93096

## Sheet: TimeDep
ID	logFC.groupIso04h	logFC.groupIso24h	logCPM	F	PValue	FDR
hsa-miR-132-3p	0.83534	1.29344	7.00038	83.5713	2.07789e-08	8.93495e-06
hsa-miR-212-5p	1.05823	1.71285	5.92689	63.6313	1.14724e-07	1.98608e-05
hsa-miR-485-3p	1.41869	0.0210718	4.43411	61.7174	1.38564e-07	1.98608e-05
hsa-miR-212-3p	2.92038	3.60203	3.48945	44.3905	1.02141e-06	0.000109802
hsa-miR-299-3p	0.566972	-0.343638	5.37062	28.7956	1.23023e-05	0.00092455
hsa-miR-1185-1-3p	1.3813	-0.0940435	3.38563	28.5496	1.29007e-05	0.00092455
hsa-miR-370-3p	0.470973	0.122483	11.0802	25.5133	2.38598e-05	0.00146567
hsa-miR-551b-5p	-1.42268	0.0643918	3.37665	21.3684	6.1065e-05	0.00328224
hsa-miR-375-3p	0.350637	1.37692	4.02149	20.2404	8.07738e-05	0.00385919
hsa-miR-4521	0.595327	0.310344	7.95058	18.7641	0.000118614	0.00477352
hsa-miR-370-5p	0.995269	0.201591	5.03149	18.6557	0.000122113	0.00477352
hsa-miR-409-3p	0.420818	0.16052	11.5109	17.9307	0.00014881	0.00533236
hsa-miR-132-5p	1.24519	1.2901	4.22996	16.4186	0.00022914	0.00757924
hsa-miR-3609	-0.630417	-0.110522	5.83196	14.3192	0.000438187	0.0134586
hsa-miR-365a-3p	-0.195798	0.269129	6.76931	13.5592	0.00056302	0.0161399
hsa-miR-582-3p	1.40492	0.700688	4.00609	13.355	0.000603196	0.0162109
hsa-miR-208b-3p	0.221487	-0.165693	8.79519	12.2821	0.00087685	0.0221791
hsa-miR-3200-3p	-0.462232	-0.358926	6.80511	11.9668	0.000982627	0.0234739
hsa-miR-490-3p	-0.195021	-0.196658	10.7596	11.202	0.00130597	0.0295562
hsa-miR-10395-5p	-0.346543	-0.202846	12.318	10.575	0.00166409	0.0350486
hsa-miR-10395-3p	-0.345894	-0.208236	12.2939	10.5035	0.00171168	0.0350486
hsa-let-7c-3p	-0.718636	0.271981	4.10549	10.0756	0.00203126	0.0392394
hsa-let-7g-5p	0.364442	0.245349	13.8364	9.90515	0.00217717	0.0392394
hsa-miR-26b-5p	0.421619	0.247256	12.171	9.89068	0.00219011	0.0392394
hsa-miR-542-3p	0.465913	0.19212	8.22955	9.38937	0.00269761	0.046399
hsa-miR-98-5p	0.392895	0.332441	7.25884	9.06371	0.00309948	0.04931
hsa-miR-651-5p	0.502324	0.178014	8.49368	9.03209	0.00314204	0.04931
hsa-miR-340-5p	0.448751	0.0546819	10.1839	8.86595	0.00337689	0.04931
hsa-miR-222-3p	-0.298025	0.0758902	9.98204	8.7083	0.00361854	0.04931
hsa-miR-493-3p	0.382898	0.275597	8.0137	8.63416	0.00373898	0.04931
hsa-miR-493-5p	0.227067	0.218341	11.0951	8.63035	0.00374529	0.04931
hsa-miR-450b-5p	0.588684	0.390133	7.19771	8.59184	0.00380979	0.04931
hsa-miR-346	-0.380202	-0.174872	7.45305	8.53374	0.00390952	0.04931
hsa-miR-4326	-0.384306	-0.198526	7.62215	8.45441	0.00405056	0.04931
hsa-miR-30e-5p	0.288529	-0.0679639	11.6945	8.44954	0.00405941	0.04931
hsa-miR-539-3p	1.23114	0.104421	2.19956	8.41204	0.00412828	0.04931
hsa-miR-374a-3p	0.650491	0.159307	8.41635	8.31915	0.00430471	0.0495606
hsa-miR-1291	-0.244875	-0.195393	10.982	8.28094	0.00437977	0.0495606
