# Supplementary material for: New Tricks with Old Dogs: Computational Identification and Experimental Validation of New miRNA–mRNA Regulation in hiPSC-CMs
Source: Biomedicines. 2022 Feb 6;10(2):391. doi: 10.3390/biomedicines10020391 (PMC8962266; doi:10.3390/biomedicines10020391)
Supplement: Supplementary file 1 [file biomedicines-10-00391-s001.zip › Table S3_Global test for differentiation time course hiPSC-CM.xlsx]

## Sheet: TopCandidate
ID	Pvalue	targets
hsa-let-7c-5p	4.97331e-12	6
hsa-miR-31-5p	3.70845e-10	221
hsa-miR-489-3p	7.58567e-10	162
hsa-miR-490-3p	1.08922e-07	129
hsa-miR-27b-3p	2.98507e-07	64
hsa-miR-181d-5p	3.3065e-07	156
hsa-miR-362-5p	4.79262e-07	72
hsa-miR-28-3p	5.71315e-07	74
hsa-miR-34c-5p	7.34698e-07	132
hsa-miR-23b-3p	2.08809e-06	37
hsa-miR-146a-5p	2.1465e-06	55
hsa-miR-99b-5p	2.89621e-06	5
hsa-miR-142-5p	3.16525e-06	238
hsa-miR-302d-3p	4.01342e-06	2
hsa-miR-99a-5p	5.67015e-06	17
hsa-miR-449a	8.3154e-06	26
hsa-miR-30a-5p	8.33399e-06	197
hsa-miR-181c-5p	1.49425e-05	88
hsa-miR-335-5p	2.00942e-05	156
hsa-miR-30b-5p	2.33941e-05	317
hsa-miR-133b	2.3444e-05	7
hsa-miR-204-5p	3.44657e-05	323
hsa-miR-125a-5p	3.8191e-05	159
hsa-miR-328-3p	4.03292e-05	84
hsa-miR-532-3p	4.13017e-05	142
hsa-miR-122-5p	4.31412e-05	118
hsa-miR-154-3p	4.503e-05	49
hsa-miR-421	5.03446e-05	239
hsa-miR-382-5p	5.10313e-05	119
hsa-miR-342-3p	5.25966e-05	155
hsa-miR-20b-5p	6.39311e-05	46
hsa-miR-494-3p	6.78815e-05	323
hsa-miR-758-3p	0.000145579	133
hsa-miR-296-3p	0.00015251	41
hsa-miR-192-5p	0.000176758	18
hsa-miR-100-5p	0.00019752	8
hsa-miR-130b-3p	0.000208724	83
hsa-miR-205-5p	0.000268842	299
hsa-miR-520c-3p	0.000300529	1
hsa-miR-874-3p	0.000363973	121
hsa-miR-302b-3p	0.000469849	10
hsa-miR-455-5p	0.000470434	141
hsa-miR-503-5p	0.000481724	215
hsa-miR-149-5p	0.000737752	230
hsa-let-7i-5p	0.000792816	12
hsa-miR-365a-3p	0.000798199	188
hsa-miR-363-3p	0.00082756	142
hsa-miR-532-5p	0.000849718	129
hsa-miR-361-5p	0.000859581	153
hsa-miR-582-5p	0.00104915	342
hsa-miR-199b-5p	0.00109447	63
hsa-miR-28-5p	0.00109915	48
hsa-miR-191-5p	0.00113048	32
hsa-miR-423-5p	0.00113965	48
hsa-miR-340-5p	0.00116093	778
hsa-miR-129-2-3p	0.00155394	31
hsa-miR-212-5p	0.00181917	187
hsa-miR-200a-3p	0.00195577	69
hsa-miR-222-3p	0.00212232	138
hsa-let-7e-5p	0.00240427	1
hsa-miR-543	0.00249131	417
hsa-miR-18a-5p	0.00276843	53
hsa-miR-182-5p	0.00310213	648
hsa-miR-330-3p	0.00316698	553
hsa-miR-324-5p	0.00345743	75
hsa-miR-219a-1-3p	0.0034867	78
hsa-miR-655-3p	0.0038141	248
hsa-miR-323a-3p	0.00390474	258
hsa-miR-130a-5p	0.00402472	153
hsa-miR-381-3p	0.00408235	169
hsa-miR-301a-3p	0.00454331	67
hsa-miR-132-3p	0.00458896	150
hsa-miR-145-5p	0.0049876	7
hsa-miR-495-3p	0.00582375	253
hsa-miR-520f-3p	0.00673802	170
hsa-miR-454-3p	0.00684428	105
hsa-miR-362-3p	0.00712851	81
hsa-miR-190a-5p	0.00823412	65
hsa-miR-21-5p	0.0101154	186
hsa-miR-23a-3p	0.0114384	291
hsa-miR-1298-5p	0.0114543	88
hsa-miR-370-5p	0.0129645	136
hsa-miR-135b-5p	0.0130008	56
hsa-miR-221-3p	0.0131388	113
hsa-miR-224-5p	0.0137963	251
hsa-miR-539-3p	0.0146726	218
hsa-miR-143-3p	0.0151884	99
hsa-miR-193a-5p	0.015331	79
hsa-miR-497-5p	0.0154621	63
hsa-miR-500b-5p	0.0156648	27
hsa-miR-200c-3p	0.016759	22
hsa-miR-409-5p	0.0179724	74
hsa-miR-210-3p	0.0193792	21
hsa-miR-146b-5p	0.0202911	10
hsa-miR-520a-3p	0.0212486	56
hsa-miR-372-3p	0.0232538	127
hsa-miR-154-5p	0.0233813	98
hsa-miR-485-3p	0.0254739	12
hsa-miR-493-3p	0.0274542	74
hsa-miR-331-3p	0.0288323	112
hsa-miR-452-5p	0.0289359	69
hsa-let-7g-5p	0.0290797	20
hsa-miR-487a-3p	0.02921	48
hsa-miR-193b-3p	0.0294912	9
hsa-miR-299-3p	0.0300899	54
hsa-miR-29a-3p	0.0304145	482
hsa-miR-1271-5p	0.0307234	366
hsa-miR-377-3p	0.0309807	294
hsa-miR-27a-3p	0.031552	624
hsa-miR-155-5p	0.0333825	281
hsa-miR-708-5p	0.0394179	24
hsa-miR-502-3p	0.0416667	6
hsa-miR-96-5p	0.0443459	214
hsa-miR-10a-5p	0.0443778	124
hsa-miR-425-5p	0.0455152	145
hsa-miR-106a-5p	0.0463355	70
hsa-miR-379-5p	0.04751	19
hsa-miR-378a-3p	0.0482478	32
hsa-miR-19a-3p	0.0487667	578
hsa-miR-141-3p	0.0514296	416
hsa-miR-30e-5p	0.0514969	222
hsa-miR-140-5p	0.0531744	233
hsa-miR-15b-5p	0.0534384	66
hsa-miR-382-3p	0.0613893	154
hsa-miR-501-3p	0.0618841	99
hsa-miR-367-3p	0.0621475	181
hsa-miR-195-5p	0.0633791	41
hsa-miR-499a-5p	0.0665665	251
hsa-miR-148b-3p	0.0680063	22
hsa-miR-134-5p	0.0686153	37
hsa-miR-409-3p	0.0728905	169
hsa-miR-151a-5p	0.0735211	4
hsa-miR-374a-5p	0.0765847	205
hsa-miR-410-3p	0.0797009	311
hsa-miR-301b-3p	0.0803795	21
hsa-miR-208a-3p	0.0874584	63
hsa-miR-760	0.0915537	227
hsa-miR-491-5p	0.0952536	73
hsa-miR-485-5p	0.0992491	107
hsa-miR-184	0.105159	17
hsa-miR-200b-3p	0.113396	427
hsa-miR-302a-3p	0.125648	71
hsa-miR-370-3p	0.12608	15
hsa-miR-152-3p	0.133929	36
hsa-miR-34a-5p	0.139729	80
hsa-miR-429	0.149751	201
hsa-miR-487b-3p	0.151367	7
hsa-miR-208b-3p	0.151382	61
hsa-miR-17-5p	0.157128	124
hsa-miR-30d-5p	0.16879	13
hsa-miR-299-5p	0.176034	149
hsa-miR-379-3p	0.203879	160
hsa-miR-330-5p	0.205996	81
hsa-miR-150-5p	0.225773	170
hsa-miR-493-5p	0.239667	418
hsa-miR-448	0.250042	343
hsa-miR-374b-5p	0.256227	149
hsa-miR-542-3p	0.256801	182
hsa-miR-371a-5p	0.258583	235
hsa-miR-186-5p	0.259335	529
hsa-miR-369-3p	0.262488	326
hsa-miR-520d-3p	0.285777	20
hsa-miR-20a-5p	0.288097	203
hsa-miR-877-5p	0.298112	64
hsa-miR-32-5p	0.300702	95
hsa-miR-136-5p	0.308842	165
hsa-miR-127-3p	0.309256	8
hsa-miR-412-5p	0.33034	2
hsa-miR-22-3p	0.342756	280
hsa-miR-25-3p	0.35677	82
hsa-miR-211-5p	0.369751	99
hsa-miR-424-5p	0.377551	110
hsa-miR-148a-3p	0.38011	361
hsa-miR-106b-5p	0.387412	62
hsa-miR-744-5p	0.395777	9
hsa-miR-107	0.395886	10
hsa-miR-3139	0.404736	40
hsa-miR-151a-3p	0.417098	59
hsa-miR-130a-3p	0.43677	147
hsa-miR-519d-3p	0.445293	184
hsa-miR-187-3p	0.47336	7
hsa-miR-18b-5p	0.476149	2
hsa-miR-411-3p	0.480809	2
hsa-miR-3064-5p	0.510195	142
hsa-miR-1306-5p	0.61321	132
hsa-miR-652-3p	0.633494	5
hsa-miR-433-3p	0.661701	210
hsa-miR-15a-5p	0.662876	103
hsa-miR-590-5p	0.664591	9
hsa-miR-339-5p	0.674543	91
hsa-miR-92b-3p	0.678908	1
hsa-miR-668-3p	0.68531	101
hsa-miR-93-5p	0.694051	19
hsa-miR-423-3p	0.695119	6
hsa-miR-139-5p	0.72513	225
hsa-miR-296-5p	0.780171	67
hsa-miR-185-5p	0.873739	73
hsa-miR-1249-3p	0.935384	4
hsa-miR-10b-5p	0.942636	42

## Sheet: hsa-let-7c-5p
Target	Pvalue	Association	Weights	zscores	description	hgnc_symbol
ENST00000315616	0.0164996	0	0.00100458	3.10602	RNA pseudouridylate synthase domain containing 2 [Source:HGNC Symbol;Acc:HGNC:24180]	RPUSD2
ENST00000367188	0.00428191	0	0.00681943	4.33541	protein phosphatase 1 regulatory subunit 15B [Source:HGNC Symbol;Acc:HGNC:14951]	PPP1R15B
ENST00000473989	0.00027128	0	0.00667025	6.38197	ubinuclein 2 [Source:HGNC Symbol;Acc:HGNC:21931]	UBN2

## Sheet: hsa-miR-31-5p
Target	Pvalue	Association	Weights	zscores	description	hgnc_symbol
ENST00000209875	0.000516555	0	0.00945843	5.95761	chromobox 5 [Source:HGNC Symbol;Acc:HGNC:1555]	CBX5
ENST00000216297	0.0002332	0	0.067804	6.47726	SPT16 homolog, facilitates chromatin remodeling subunit [Source:HGNC Symbol;Acc:HGNC:11465]	SUPT16H
ENST00000225388	1.63461e-06	0	0.00175715	8.83078	NUFIP2, FMR1 interacting protein 2 [Source:HGNC Symbol;Acc:HGNC:17634]	NUFIP2
ENST00000239231	0.018429	0	0.0008551	2.99857	pantothenate kinase 3 [Source:HGNC Symbol;Acc:HGNC:19365]	PANK3
ENST00000261015	0.00606361	0	0.0011187	4.03301	WD repeat domain 12 [Source:HGNC Symbol;Acc:HGNC:14098]	WDR12
ENST00000261167	0.0117408	0	0.00178483	3.43046	WW domain binding protein 11 [Source:HGNC Symbol;Acc:HGNC:16461]	WBP11
ENST00000261716	0.00267987	0	0.000637116	4.72654	TAO kinase 1 [Source:HGNC Symbol;Acc:HGNC:29259]	TAOK1
ENST00000261900	0.047609	0	0.000123739	2.03934	cyclin T1 [Source:HGNC Symbol;Acc:HGNC:1599]	CCNT1
ENST00000262077	0.000389529	0	0.00301608	6.14736	nucleoporin 153 [Source:HGNC Symbol;Acc:HGNC:8062]	NUP153
ENST00000264335	0.0298925	0	0.0278189	2.51758	tyrosine 3-monooxygenase/tryptophan 5-monooxygenase activation protein epsilon [Source:HGNC Symbol;Acc:HGNC:12851]	YWHAE
ENST00000265970	8.69897e-06	0	0.0044662	8.18589	phosphatidylinositol-4-phosphate 3-kinase catalytic subunit type 2 alpha [Source:HGNC Symbol;Acc:HGNC:8971]	PIK3C2A
ENST00000298875	0.0180619	0	0.000981256	3.01819	cleavage and polyadenylation specific factor 2 [Source:HGNC Symbol;Acc:HGNC:2325]	CPSF2
ENST00000299084	1.10022e-07	0	0.00040231	9.6325	sprouty related EVH1 domain containing 1 [Source:HGNC Symbol;Acc:HGNC:20249]	SPRED1
ENST00000302516	5.41565e-08	0	0.00108543	9.80292	splicing factor 3b subunit 3 [Source:HGNC Symbol;Acc:HGNC:10770]	SF3B3
ENST00000311806	7.16317e-05	0	0.00056411	7.16692	oxidative stress responsive 1 [Source:HGNC Symbol;Acc:HGNC:8508]	OXSR1
ENST00000314940	0.000235437	0	0.000436608	6.47129	heterogeneous nuclear ribonucleoprotein A0 [Source:HGNC Symbol;Acc:HGNC:5030]	HNRNPA0
ENST00000317508	0.0170819	0	0.00155079	3.07243	protease, serine 8 [Source:HGNC Symbol;Acc:HGNC:9491]	PRSS8
ENST00000320892	0.0279001	0	9.20721e-05	2.58723	ring finger protein 144A [Source:HGNC Symbol;Acc:HGNC:20457]	RNF144A
ENST00000322002	5.46757e-09	0	0.000197902	10.2629	SRY-box 11 [Source:HGNC Symbol;Acc:HGNC:11191]	SOX11
ENST00000323534	0.000328371	0	0.000310083	6.2593	RAP2B, member of RAS oncogene family [Source:HGNC Symbol;Acc:HGNC:9862]	RAP2B
ENST00000324856	0.0350574	0	0.000194713	2.35539	AT-rich interaction domain 1A [Source:HGNC Symbol;Acc:HGNC:11110]	ARID1A
ENST00000324868	0.00116693	0	0.000284573	5.37541	tyrosyl-tRNA synthetase 2 [Source:HGNC Symbol;Acc:HGNC:24249]	YARS2
ENST00000337318	0.0337091	0	0.00011482	2.39545	family with sequence similarity 53 member B [Source:HGNC Symbol;Acc:HGNC:28968]	FAM53B
ENST00000343255	8.42938e-05	0	0.000294771	7.07729	serine and arginine rich splicing factor 10 [Source:HGNC Symbol;Acc:HGNC:16713]	SRSF10
ENST00000345988	0.0101103	0	0.000377407	3.57002	periplakin [Source:HGNC Symbol;Acc:HGNC:9273]	PPL
ENST00000355849	0.0344321	0	0.00172855	2.37379	KH RNA binding domain containing, signal transduction associated 3 [Source:HGNC Symbol;Acc:HGNC:18117]	KHDRBS3
ENST00000357736	0.0338862	0	0.000135346	2.39011	MAF bZIP transcription factor G [Source:HGNC Symbol;Acc:HGNC:6781]	MAFG
ENST00000358691	0.0491375	0	0.000572851	2.00639	helicase with zinc finger [Source:HGNC Symbol;Acc:HGNC:16878]	HELZ
ENST00000368192	0.0261932	0	3.21099e-05	2.65067	ETS variant 3 [Source:HGNC Symbol;Acc:HGNC:3492]	ETV3
ENST00000369528	0.0018272	0	0.0003389	5.0325	suppressor of IKBKE 1 [Source:HGNC Symbol;Acc:HGNC:26119]	SIKE1
ENST00000370056	0.000674673	0	0.000370573	5.77253	vav guanine nucleotide exchange factor 3 [Source:HGNC Symbol;Acc:HGNC:12659]	VAV3
ENST00000370767	0.0127089	0	0.00456716	3.35577	far upstream element binding protein 1 [Source:HGNC Symbol;Acc:HGNC:4004]	FUBP1
ENST00000372037	0.0183129	0	0.000526136	3.00473	bone morphogenetic protein receptor type 1A [Source:HGNC Symbol;Acc:HGNC:1076]	BMPR1A
ENST00000374142	0.0016778	0	9.02898e-05	5.099	zinc finger DHHC-type containing 18 [Source:HGNC Symbol;Acc:HGNC:20712]	ZDHHC18
ENST00000379096	0.0441107	0	0.00113061	2.11869	tumor protein D52 [Source:HGNC Symbol;Acc:HGNC:12005]	TPD52
ENST00000380737	0.0013374	0	0.000172856	5.27287	protein phosphatase 2 regulatory subunit Balpha [Source:HGNC Symbol;Acc:HGNC:9304]	PPP2R2A
ENST00000394963	0.00776452	0	0.000341507	3.81185	SWI/SNF related, matrix associated, actin dependent regulator of chromatin, subfamily d, member 1 [Source:HGNC Symbol;Acc:HGNC:11106]	SMARCD1
ENST00000399231	0.0492498	0	0.000200643	2.00401	myosin VA [Source:HGNC Symbol;Acc:HGNC:7602]	MYO5A
ENST00000407627	0.00089701	0	0.000142245	5.56903	ELAV like RNA binding protein 1 [Source:HGNC Symbol;Acc:HGNC:3312]	ELAVL1
ENST00000423902	0.000654247	0	0.00350076	5.79411	chromodomain helicase DNA binding protein 7 [Source:HGNC Symbol;Acc:HGNC:20626]	CHD7
ENST00000439174	0.016882	0	9.6328e-05	3.08384	G protein subunit alpha 13 [Source:HGNC Symbol;Acc:HGNC:4381]	GNA13
ENST00000452400	0.0341197	0	0.000197479	2.3831	nuclear receptor coactivator 2 [Source:HGNC Symbol;Acc:HGNC:7669]	NCOA2
ENST00000474889	0.0275949	0	0.00164476	2.5983	protein tyrosine phosphatase, receptor type G [Source:HGNC Symbol;Acc:HGNC:9671]	PTPRG
ENST00000477973	0.0341267	0	4.49408e-05	2.38289	RING1 and YY1 binding protein [Source:HGNC Symbol;Acc:HGNC:10480]	RYBP
ENST00000495880	0.0142303	0	2.79555e-05	3.24827	dual specificity phosphatase 7 [Source:HGNC Symbol;Acc:HGNC:3073]	DUSP7

## Sheet: hsa-miR-489-3p
Target	Pvalue	Association	Weights	zscores	description	hgnc_symbol
ENST00000244745	0.004513	0	0.0063799	4.29038	SRY-box 4 [Source:HGNC Symbol;Acc:HGNC:11200]	SOX4
ENST00000254624	0.0296153	0	0.000798352	2.52701	EFR3 homolog A [Source:HGNC Symbol;Acc:HGNC:28970]	EFR3A
ENST00000263960	0.00884551	0	0.00461585	3.69318	coenzyme Q10B [Source:HGNC Symbol;Acc:HGNC:25819]	COQ10B
ENST00000265087	0.0233503	0	0.00334951	2.76539	stanniocalcin 2 [Source:HGNC Symbol;Acc:HGNC:11374]	STC2
ENST00000286614	0.0324526	0	0.000202578	2.43417	matrix metallopeptidase 16 [Source:HGNC Symbol;Acc:HGNC:7162]	MMP16
ENST00000346234	0.0021538	0	0.00191283	4.90262	osteoclast stimulating factor 1 [Source:HGNC Symbol;Acc:HGNC:8510]	OSTF1
ENST00000369722	0.000160954	0	0.00677837	6.70403	ATP synthase, H+ transporting, mitochondrial Fo complex subunit B1 [Source:HGNC Symbol;Acc:HGNC:840]	ATP5F1
ENST00000512097	0.0120145	0	0.000163895	3.40879	potassium calcium-activated channel subfamily N member 2 [Source:HGNC Symbol;Acc:HGNC:6291]	KCNN2

## Sheet: hsa-miR-490-3p
Target	Pvalue	Association	Weights	zscores	description	hgnc_symbol
ENST00000001008	0.0148329	0	0.245033	3.20857	FK506 binding protein 4 [Source:HGNC Symbol;Acc:HGNC:3720]	FKBP4
ENST00000199389	0.0265054	0	0.00313873	2.63879	eukaryotic translation initiation factor 2 alpha kinase 1 [Source:HGNC Symbol;Acc:HGNC:24921]	EIF2AK1
ENST00000225388	2.00978e-06	0	0.0168964	8.7579	NUFIP2, FMR1 interacting protein 2 [Source:HGNC Symbol;Acc:HGNC:17634]	NUFIP2
ENST00000225724	0.0068216	0	0.000930729	3.9283	golgi SNAP receptor complex member 1 [Source:HGNC Symbol;Acc:HGNC:4430]	GOSR1
ENST00000246548	0.00301532	0	0.243414	4.62985	ubiquitin like modifier activating enzyme 2 [Source:HGNC Symbol;Acc:HGNC:30661]	UBA2
ENST00000254942	0.043207	0	0.000150559	2.14015	telomeric repeat binding factor 2 [Source:HGNC Symbol;Acc:HGNC:11729]	TERF2
ENST00000255390	0.0202321	0	0.00461974	2.90712	SCO1, cytochrome c oxidase assembly protein [Source:HGNC Symbol;Acc:HGNC:10603]	SCO1
ENST00000257181	2.28607e-06	0	0.00421722	8.71155	pre-mRNA processing factor 38A [Source:HGNC Symbol;Acc:HGNC:25930]	PRPF38A
ENST00000257552	4.14495e-06	0	0.00221704	8.48784	musashi RNA binding protein 1 [Source:HGNC Symbol;Acc:HGNC:7330]	MSI1
ENST00000257787	0.0112194	0	0.00131505	3.47306	akirin 2 [Source:HGNC Symbol;Acc:HGNC:21407]	AKIRIN2
ENST00000257940	0.000400769	0	0.000126653	6.1285	zinc finger CCCH-type containing 10 [Source:HGNC Symbol;Acc:HGNC:25893]	ZC3H10
ENST00000260197	2.4153e-06	0	0.0173575	8.69154	sortilin related receptor 1 [Source:HGNC Symbol;Acc:HGNC:11185]	SORL1
ENST00000261483	0.000944127	0	0.0471115	5.53178	mannosidase alpha class 2A member 1 [Source:HGNC Symbol;Acc:HGNC:6824]	MAN2A1
ENST00000261712	0.00567047	0	0.00484844	4.09208	proteasome 26S subunit, non-ATPase 11 [Source:HGNC Symbol;Acc:HGNC:9556]	PSMD11
ENST00000261716	0.000805765	0	0.00612636	5.64642	TAO kinase 1 [Source:HGNC Symbol;Acc:HGNC:29259]	TAOK1
ENST00000262215	0.0250746	0	0.0283167	2.69437	ADP ribosylation factor guanine nucleotide exchange factor 1 [Source:HGNC Symbol;Acc:HGNC:15772]	ARFGEF1
ENST00000262971	0.000223363	0	0.000566127	6.50411	protein inhibitor of activated STAT 4 [Source:HGNC Symbol;Acc:HGNC:17002]	PIAS4
ENST00000264313	0.0387289	0	0.00162215	2.25317	SLAIN motif family member 2 [Source:HGNC Symbol;Acc:HGNC:29282]	SLAIN2
ENST00000264335	0.0091862	0	0.2675	3.6585	tyrosine 3-monooxygenase/tryptophan 5-monooxygenase activation protein epsilon [Source:HGNC Symbol;Acc:HGNC:12851]	YWHAE
ENST00000265990	0.00859332	0	0.019182	3.71964	B-TFIID TATA-box binding protein associated factor 1 [Source:HGNC Symbol;Acc:HGNC:17307]	BTAF1
ENST00000271732	0.00152679	0	0.00892198	5.17183	golgi phosphoprotein 3 like [Source:HGNC Symbol;Acc:HGNC:24882]	GOLPH3L
ENST00000285243	1.22024e-08	0	0.0124555	10.1164	ankyrin repeat domain 40 [Source:HGNC Symbol;Acc:HGNC:28233]	ANKRD40
ENST00000288221	0.0271947	0	0.000764483	2.613	ELKS/RAB6-interacting/CAST family member 2 [Source:HGNC Symbol;Acc:HGNC:31922]	ERC2
ENST00000290158	0.0192602	0	0.16562	2.95543	karyopherin subunit beta 1 [Source:HGNC Symbol;Acc:HGNC:6400]	KPNB1
ENST00000303577	0.00056942	0	0.016332	5.89071	poly(rC) binding protein 1 [Source:HGNC Symbol;Acc:HGNC:8647]	PCBP1
ENST00000308580	0.000814905	0	0.00652714	5.63832	tropomodulin 3 [Source:HGNC Symbol;Acc:HGNC:11873]	TMOD3
ENST00000333407	0.000243475	0	0.00100682	6.45026	family with sequence similarity 83 member F [Source:HGNC Symbol;Acc:HGNC:25148]	FAM83F
ENST00000334256	0.00350071	0	0.000331488	4.5058	karyopherin subunit alpha 4 [Source:HGNC Symbol;Acc:HGNC:6397]	KPNA4
ENST00000337195	0.0234726	0	0.00370835	2.76019	C-terminal binding protein 2 [Source:HGNC Symbol;Acc:HGNC:2495]	CTBP2
ENST00000337198	0.00298146	0	0.371354	4.63916	antizyme inhibitor 1 [Source:HGNC Symbol;Acc:HGNC:16432]	AZIN1
ENST00000354570	0.00220304	0	0.0534353	4.88459	microtubule associated protein 7 [Source:HGNC Symbol;Acc:HGNC:6869]	MAP7
ENST00000355028	0.0256532	0	0.000566015	2.67155	BCL2 like 13 [Source:HGNC Symbol;Acc:HGNC:17164]	BCL2L13
ENST00000357103	0.0474654	0	0.00058702	2.04249	adiponectin receptor 2 [Source:HGNC Symbol;Acc:HGNC:24041]	ADIPOR2
ENST00000361272	1.87322e-05	0	0.0064872	7.8441	CCR4-NOT transcription complex subunit 7 [Source:HGNC Symbol;Acc:HGNC:14101]	CNOT7
ENST00000361952	0.00126592	0	0.00500477	5.31435	zinc finger protein 830 [Source:HGNC Symbol;Acc:HGNC:28291]	ZNF830
ENST00000367142	7.47306e-05	0	0.650014	7.14376	nuclear casein kinase and cyclin dependent kinase substrate 1 [Source:HGNC Symbol;Acc:HGNC:29923]	NUCKS1
ENST00000367435	0.0259995	0	0.00406946	2.65811	cell division cycle 73 [Source:HGNC Symbol;Acc:HGNC:16783]	CDC73
ENST00000370272	0.00183062	0	0.00093493	5.03104	down-regulator of transcription 1 [Source:HGNC Symbol;Acc:HGNC:3017]	DR1
ENST00000370978	0.00446063	0	0.00552436	4.3004	zinc finger protein 280C [Source:HGNC Symbol;Acc:HGNC:25955]	ZNF280C
ENST00000371627	0.00332319	0	0.00285051	4.54927	tankyrase 2 [Source:HGNC Symbol;Acc:HGNC:15677]	TNKS2
ENST00000373204	0.000659112	0	0.00745324	5.78892	argonaute 1, RISC catalytic component [Source:HGNC Symbol;Acc:HGNC:3262]	AGO1
ENST00000373624	8.52926e-05	0	0.000159116	7.07074	DENN domain containing 1A [Source:HGNC Symbol;Acc:HGNC:29324]	DENND1A
ENST00000376810	0.00446837	0	9.14832e-05	4.29892	UbiA prenyltransferase domain containing 1 [Source:HGNC Symbol;Acc:HGNC:30791]	UBIAD1
ENST00000381237	0.00086223	0	0.0709602	5.59766	solute carrier family 39 member 14 [Source:HGNC Symbol;Acc:HGNC:20858]	SLC39A14
ENST00000382751	0.00770737	0	0.00139484	3.81853	URB1 ribosome biogenesis 1 homolog (S. cerevisiae) [Source:HGNC Symbol;Acc:HGNC:17344]	URB1
ENST00000394963	0.0144579	0	0.00328385	3.23309	SWI/SNF related, matrix associated, actin dependent regulator of chromatin, subfamily d, member 1 [Source:HGNC Symbol;Acc:HGNC:11106]	SMARCD1
ENST00000396821	0.00151399	0	0.751278	5.17829	DEAD-box helicase 17 [Source:HGNC Symbol;Acc:HGNC:2740]	DDX17
ENST00000397560	0.00579673	0	0.0271815	4.07272	lysine demethylase 7A [Source:HGNC Symbol;Acc:HGNC:22224]	KDM7A
ENST00000399022	0.00119293	0	0.0997849	5.35894	regulation of nuclear pre-mRNA domain containing 1A [Source:HGNC Symbol;Acc:HGNC:25560]	RPRD1A
ENST00000407464	0.0484269	0	0.000440688	2.02159	HIC ZBTB transcriptional repressor 2 [Source:HGNC Symbol;Acc:HGNC:18595]	HIC2
ENST00000409262	0.00442169	0	0.000360856	4.30792	tet methylcytosine dioxygenase 3 [Source:HGNC Symbol;Acc:HGNC:28313]	TET3
ENST00000411529	1.12445e-06	0	0.011397	8.95818	heterogeneous nuclear ribonucleoprotein A3 [Source:HGNC Symbol;Acc:HGNC:24941]	HNRNPA3
ENST00000487519	6.30367e-06	0	0.0213113	8.32036	transcription factor A, mitochondrial [Source:HGNC Symbol;Acc:HGNC:11741]	TFAM
ENST00000545606	0.031099	0	0.00351828	2.47747	cullin associated and neddylation dissociated 1 [Source:HGNC Symbol;Acc:HGNC:30688]	CAND1
ENST00000546500	6.52627e-06	0	1	8.30612	heterogeneous nuclear ribonucleoprotein A1 [Source:HGNC Symbol;Acc:HGNC:5031]	HNRNPA1
ENST00000552283	0.0118424	0	0.000720153	3.42237	nucleoporin 37 [Source:HGNC Symbol;Acc:HGNC:29929]	NUP37

## Sheet: hsa-miR-27b-3p
Target	Pvalue	Association	Weights	zscores	description	hgnc_symbol
ENST00000237264	0.000415045	0	0.00087987	6.10522	TATA-box binding protein like 1 [Source:HGNC Symbol;Acc:HGNC:11589]	TBPL1
ENST00000244221	0.0011727	0	0.00390571	5.37173	poly(A) binding protein interacting protein 2B [Source:HGNC Symbol;Acc:HGNC:29200]	PAIP2B
ENST00000261483	0.000110391	0	0.0838054	6.92501	mannosidase alpha class 2A member 1 [Source:HGNC Symbol;Acc:HGNC:6824]	MAN2A1
ENST00000270642	0.000118488	0	0.0060993	6.88426	IgLON family member 5 [Source:HGNC Symbol;Acc:HGNC:34550]	IGLON5
ENST00000296543	0.0323655	0	0.0412185	2.43691	N(alpha)-acetyltransferase 15, NatA auxiliary subunit [Source:HGNC Symbol;Acc:HGNC:30782]	NAA15
ENST00000300408	0.0108406	0	0.451837	3.50515	prohibitin [Source:HGNC Symbol;Acc:HGNC:8912]	PHB
ENST00000313401	2.46861e-05	0	0.000343939	7.71333	cyclin dependent kinase 5 regulatory subunit 1 [Source:HGNC Symbol;Acc:HGNC:1775]	CDK5R1
ENST00000325307	1.81181e-05	0	1	7.85961	high mobility group box 3 [Source:HGNC Symbol;Acc:HGNC:5004]	HMGB3
ENST00000328299	0.0207589	0	0.00140865	2.88182	ST6 N-acetylgalactosaminide alpha-2,6-sialyltransferase 3 [Source:HGNC Symbol;Acc:HGNC:19343]	ST6GALNAC3
ENST00000336505	0.00125298	0	0.00066999	5.32209	suppressor of cancer cell invasion [Source:HGNC Symbol;Acc:HGNC:26709]	SCAI
ENST00000340828	0.00578301	0	0.904682	4.0748	cyclin G1 [Source:HGNC Symbol;Acc:HGNC:1592]	CCNG1
ENST00000370056	1.24178e-07	0	0.00633875	9.6019	vav guanine nucleotide exchange factor 3 [Source:HGNC Symbol;Acc:HGNC:12659]	VAV3
ENST00000373625	0.00615543	0	0.0127204	4.01972	karyopherin subunit alpha 6 [Source:HGNC Symbol;Acc:HGNC:6399]	KPNA6
ENST00000393038	0.000790203	0	0.025677	5.66039	peptidyl-tRNA hydrolase 2 [Source:HGNC Symbol;Acc:HGNC:24265]	PTRH2
ENST00000398246	0.000126576	0	0.0431582	6.84594	LON peptidase N-terminal domain and ring finger 1 [Source:HGNC Symbol;Acc:HGNC:26302]	LONRF1
ENST00000480945	0.00507414	0	0.00111229	4.18915	DNA damage inducible 1 homolog 2 [Source:HGNC Symbol;Acc:HGNC:24578]	DDI2
ENST00000512701	0.0137177	0	0.0256123	3.28326	tetratricopeptide repeat domain 39B [Source:HGNC Symbol;Acc:HGNC:23704]	TTC39B
ENST00000513458	0.00195386	0	0.00379871	4.97984	SREK1 interacting protein 1 [Source:HGNC Symbol;Acc:HGNC:26716]	SREK1IP1
ENST00000553612	6.32025e-06	0	0.00479778	8.31929	general transcription factor IIA subunit 1 [Source:HGNC Symbol;Acc:HGNC:4646]	GTF2A1

## Sheet: hsa-miR-181d-5p
Target	Pvalue	Association	Weights	zscores	description	hgnc_symbol
ENST00000075120	0.0259894	0	0.0742975	2.6585	solute carrier family 2 member 3 [Source:HGNC Symbol;Acc:HGNC:11007]	SLC2A3
ENST00000212015	0.00714526	0	0.000107193	3.88677	sirtuin 1 [Source:HGNC Symbol;Acc:HGNC:14929]	SIRT1
ENST00000225388	3.70033e-07	0	0.000441907	9.3044	NUFIP2, FMR1 interacting protein 2 [Source:HGNC Symbol;Acc:HGNC:17634]	NUFIP2
ENST00000231498	0.00340358	0	0.00127324	4.52933	nucleoporin 155 [Source:HGNC Symbol;Acc:HGNC:8063]	NUP155
ENST00000237264	0.00766333	0	1.29363e-05	3.82371	TATA-box binding protein like 1 [Source:HGNC Symbol;Acc:HGNC:11589]	TBPL1
ENST00000239231	0.0204639	0	0.000215049	2.89591	pantothenate kinase 3 [Source:HGNC Symbol;Acc:HGNC:19365]	PANK3
ENST00000253925	0.00656455	0	7.91543e-05	3.96258	PTPRF interacting protein alpha 1 [Source:HGNC Symbol;Acc:HGNC:9245]	PPFIA1
ENST00000257287	0.00448386	0	6.36517e-05	4.29595	centrosomal protein 135 [Source:HGNC Symbol;Acc:HGNC:29086]	CEP135
ENST00000259021	0.0119216	0	0.000304237	3.4161	lysine acetyltransferase 7 [Source:HGNC Symbol;Acc:HGNC:17016]	KAT7
ENST00000261439	0.0198612	0	0.000353228	2.9253	TBC1 domain family member 1 [Source:HGNC Symbol;Acc:HGNC:11578]	TBC1D1
ENST00000262752	0.00788464	0	2.10626e-05	3.79795	ribosomal protein S6 kinase A6 [Source:HGNC Symbol;Acc:HGNC:10435]	RPS6KA6
ENST00000264233	0.0384935	0	0.000114747	2.25944	DNA polymerase theta [Source:HGNC Symbol;Acc:HGNC:9186]	POLQ
ENST00000268719	0.00197138	0	5.55855e-06	4.9728	GID complex subunit 4 homolog [Source:HGNC Symbol;Acc:HGNC:28453]	GID4
ENST00000272163	0.0240268	0	0.000524054	2.73696	lamin B receptor [Source:HGNC Symbol;Acc:HGNC:6518]	LBR
ENST00000274000	0.00191207	0	0.000253924	4.99687	adaptor related protein complex 1 associated regulatory protein [Source:HGNC Symbol;Acc:HGNC:28808]	AP1AR
ENST00000275034	1.93547e-07	0	0.000351534	9.48573	pleckstrin homology domain interacting protein [Source:HGNC Symbol;Acc:HGNC:15673]	PHIP
ENST00000278193	0.00399071	0	0.000704203	4.39538	lin-7 homolog C, crumbs cell polarity complex component [Source:HGNC Symbol;Acc:HGNC:17789]	LIN7C
ENST00000281821	0.0440638	0	0.000315758	2.11979	EPH receptor A4 [Source:HGNC Symbol;Acc:HGNC:3388]	EPHA4
ENST00000288670	1.52788e-09	0	0.000568072	10.4678	formin like 2 [Source:HGNC Symbol;Acc:HGNC:18267]	FMNL2
ENST00000292782	0.0497298	0	0.000197673	1.99388	defective in cullin neddylation 1 domain containing 1 [Source:HGNC Symbol;Acc:HGNC:18184]	DCUN1D1
ENST00000298316	8.00932e-05	0	0.000211677	7.10562	ADP ribosylation factor 6 [Source:HGNC Symbol;Acc:HGNC:659]	ARF6
ENST00000313552	0.000555911	0	4.42135e-05	5.90726	inhibitor of growth family member 5 [Source:HGNC Symbol;Acc:HGNC:19421]	ING5
ENST00000319331	0.0354143	0	0.00101051	2.34502	leucine rich repeat neuronal 1 [Source:HGNC Symbol;Acc:HGNC:20980]	LRRN1
ENST00000321437	0.041509	0	0.00013778	2.18165	RAB8B, member RAS oncogene family [Source:HGNC Symbol;Acc:HGNC:30273]	RAB8B
ENST00000323037	0.0441243	0	9.18257e-05	2.11837	zinc and ring finger 2 [Source:HGNC Symbol;Acc:HGNC:22316]	ZNRF2
ENST00000326793	0.0130139	0	5.32579e-05	3.3333	ArfGAP with coiled-coil, ankyrin repeat and PH domains 2 [Source:HGNC Symbol;Acc:HGNC:16469]	ACAP2
ENST00000327569	0.00215107	0	1.54735e-05	4.90363	ATPase phospholipid transporting 11C [Source:HGNC Symbol;Acc:HGNC:13554]	ATP11C
ENST00000333957	0.0185384	0	9.3489e-05	2.99279	C2 calcium dependent domain containing 5 [Source:HGNC Symbol;Acc:HGNC:29062]	C2CD5
ENST00000334256	0.00163863	0	8.66972e-06	5.11731	karyopherin subunit alpha 4 [Source:HGNC Symbol;Acc:HGNC:6397]	KPNA4
ENST00000345080	2.60308e-07	0	0.00224331	9.40459	lin-28 homolog B [Source:HGNC Symbol;Acc:HGNC:32207]	LIN28B
ENST00000356978	0.0122589	0	0.00204299	3.38982	calmodulin 1 [Source:HGNC Symbol;Acc:HGNC:1442]	CALM1
ENST00000359943	1.62632e-05	0	0.000420558	7.90944	family with sequence similarity 3 member C [Source:HGNC Symbol;Acc:HGNC:18664]	FAM3C
ENST00000366844	0.0432834	0	0.000141314	2.13832	enabled homolog (Drosophila) [Source:HGNC Symbol;Acc:HGNC:18271]	ENAH
ENST00000368494	0.00345051	0	4.12149e-05	4.51789	NUS1 dehydrodolichyl diphosphate synthase subunit [Source:HGNC Symbol;Acc:HGNC:21042]	NUS1
ENST00000370355	0.00200905	0	0.0648284	4.95784	stearoyl-CoA desaturase [Source:HGNC Symbol;Acc:HGNC:10571]	SCD
ENST00000371477	0.000568596	0	0.000286604	5.89171	cell division cycle 5 like [Source:HGNC Symbol;Acc:HGNC:1743]	CDC5L
ENST00000373783	9.80185e-05	0	0.000128771	6.99271	2-aminoethanethiol dioxygenase [Source:HGNC Symbol;Acc:HGNC:23506]	ADO
ENST00000376335	0.0320819	0	0.00321548	2.44586	Zic family member 2 [Source:HGNC Symbol;Acc:HGNC:12873]	ZIC2
ENST00000379170	0.0024689	0	2.61443e-05	4.79307	mitochondrial calcium uniporter regulator 1 [Source:HGNC Symbol;Acc:HGNC:21097]	MCUR1
ENST00000382247	3.68135e-05	0	0.000357985	7.5163	DDB1 and CUL4 associated factor 16 [Source:HGNC Symbol;Acc:HGNC:25987]	DCAF16
ENST00000392690	0.0211835	0	0.0004636	2.86185	beta-1,3-galactosyltransferase 1 [Source:HGNC Symbol;Acc:HGNC:916]	B3GALT1
ENST00000394885	9.94153e-05	0	0.000399684	6.9847	reticulocalbin 2 [Source:HGNC Symbol;Acc:HGNC:9935]	RCN2
ENST00000395805	0.027088	0	2.88862e-05	2.61695	caprin family member 2 [Source:HGNC Symbol;Acc:HGNC:21259]	CAPRIN2
ENST00000403263	0.00113404	0	3.23686e-05	5.39672	INO80 complex subunit D [Source:HGNC Symbol;Acc:HGNC:25997]	INO80D
ENST00000418930	2.57625e-05	0	0.000223501	7.69273	E2F transcription factor 5 [Source:HGNC Symbol;Acc:HGNC:3119]	E2F5
ENST00000509852	0.00132206	0	7.02838e-05	5.2816	metaxin 3 [Source:HGNC Symbol;Acc:HGNC:24812]	MTX3
ENST00000560955	0.0247345	0	0.000152392	2.70801	transient receptor potential cation channel subfamily M member 7 [Source:HGNC Symbol;Acc:HGNC:17994]	TRPM7

## Sheet: hsa-miR-362-5p
Target	Pvalue	Association	Weights	zscores	description	hgnc_symbol
ENST00000228506	0.0299161	0	0.00842614	2.51678	malectin [Source:HGNC Symbol;Acc:HGNC:28973]	MLEC
ENST00000262215	0.00283263	0	0.00294482	4.68123	ADP ribosylation factor guanine nucleotide exchange factor 1 [Source:HGNC Symbol;Acc:HGNC:15772]	ARFGEF1
ENST00000279907	0.00524329	0	0.000945261	4.16061	UHRF1 binding protein 1 like [Source:HGNC Symbol;Acc:HGNC:29102]	UHRF1BP1L
ENST00000284049	0.00917042	0	0.00162803	3.66008	chromodomain helicase DNA binding protein 1 [Source:HGNC Symbol;Acc:HGNC:1915]	CHD1
ENST00000295119	0.00197354	0	0.00691874	4.97193	nucleoporin 35 [Source:HGNC Symbol;Acc:HGNC:29797]	NUP35
ENST00000296318	0.00897723	0	0.0140992	3.67963	interleukin 17 receptor D [Source:HGNC Symbol;Acc:HGNC:17616]	IL17RD
ENST00000299575	0.0264666	0	0.000671275	2.64026	ATM interactor [Source:HGNC Symbol;Acc:HGNC:29034]	ATMIN
ENST00000336053	6.53619e-05	0	0.00992806	7.21662	heterogeneous nuclear ribonucleoprotein C (C1/C2) [Source:HGNC Symbol;Acc:HGNC:5035]	HNRNPC
ENST00000354725	0.00113236	0	0.00289998	5.39782	staphylococcal nuclease and tudor domain containing 1 [Source:HGNC Symbol;Acc:HGNC:30646]	SND1
ENST00000369550	2.51567e-05	0	0.00296894	7.70423	dyskerin pseudouridine synthase 1 [Source:HGNC Symbol;Acc:HGNC:2890]	DKC1
ENST00000374980	0.0321798	0	0.0807419	2.44276	eukaryotic translation initiation factor 2 subunit beta [Source:HGNC Symbol;Acc:HGNC:3266]	EIF2S2
ENST00000377577	1.58393e-05	0	0.000559242	7.92153	DnaJ heat shock protein family (Hsp40) member C11 [Source:HGNC Symbol;Acc:HGNC:25570]	DNAJC11
ENST00000381103	0.0229138	0	0.00535461	2.78414	kinesin family member 2A [Source:HGNC Symbol;Acc:HGNC:6318]	KIF2A
ENST00000411529	2.27984e-09	0	0.00118524	10.4069	heterogeneous nuclear ribonucleoprotein A3 [Source:HGNC Symbol;Acc:HGNC:24941]	HNRNPA3
ENST00000446231	0.000245999	0	0.000123946	6.44379	SMG1, nonsense mediated mRNA decay associated PI3K related kinase [Source:HGNC Symbol;Acc:HGNC:30045]	SMG1
ENST00000487519	8.64951e-06	0	0.00221629	8.18831	transcription factor A, mitochondrial [Source:HGNC Symbol;Acc:HGNC:11741]	TFAM
ENST00000514814	0.0115612	0	7.87731e-05	3.44494	centromere protein K [Source:HGNC Symbol;Acc:HGNC:29479]	CENPK
ENST00000532414	0.000582694	0	0.00069111	5.87478	mex-3 RNA binding family member A [Source:HGNC Symbol;Acc:HGNC:33482]	MEX3A
ENST00000568107	0.00314359	0	0.000100758	4.59542	gigaxonin [Source:HGNC Symbol;Acc:HGNC:4137]	GAN

## Sheet: hsa-miR-28-3p
Target	Pvalue	Association	Weights	zscores	description	hgnc_symbol
ENST00000219169	0.0277515	0	0.00499054	2.59261	nuclear transport factor 2 [Source:HGNC Symbol;Acc:HGNC:13722]	NUTF2
ENST00000227524	0.0219294	0	0.00623126	2.82766	pre-mRNA processing factor 19 [Source:HGNC Symbol;Acc:HGNC:17896]	PRPF19
ENST00000258301	0.0390192	0	0.000239872	2.24548	syntaxin 6 [Source:HGNC Symbol;Acc:HGNC:11441]	STX6
ENST00000265753	0.00585076	0	0.0123686	4.06455	eukaryotic translation initiation factor 4H [Source:HGNC Symbol;Acc:HGNC:12741]	EIF4H
ENST00000318037	0.0405919	0	0.00918057	2.20473	ring finger protein 168 [Source:HGNC Symbol;Acc:HGNC:26661]	RNF168
ENST00000379516	0.00482188	0	0.00155129	4.23334	sorting nexin 2 [Source:HGNC Symbol;Acc:HGNC:11173]	SNX2
ENST00000397149	0.0454429	0	0.00303175	2.0878	DNA replication regulator and spliceosomal factor [Source:HGNC Symbol;Acc:HGNC:18247]	SMU1
ENST00000401827	0.00674134	0	0.0123005	3.93888	phosphodiesterase 7A [Source:HGNC Symbol;Acc:HGNC:8791]	PDE7A
ENST00000527958	0.0177707	0	0.0511633	3.03402	platelet activating factor acetylhydrolase 1b catalytic subunit 2 [Source:HGNC Symbol;Acc:HGNC:8575]	PAFAH1B2

## Sheet: hsa-miR-34c-5p
Target	Pvalue	Association	Weights	zscores	description	hgnc_symbol
ENST00000237281	0.0217912	0	0.000171178	2.83391	F-box protein 30 [Source:HGNC Symbol;Acc:HGNC:15600]	FBXO30
ENST00000251808	0.037074	0	0.000570773	2.29806	grainyhead like transcription factor 2 [Source:HGNC Symbol;Acc:HGNC:2799]	GRHL2
ENST00000251900	0.00282079	0	0.000221525	4.68467	sex comb on midleg-like 2 (Drosophila) [Source:HGNC Symbol;Acc:HGNC:10581]	SCML2
ENST00000253925	0.00633363	0	0.000718857	3.99442	PTPRF interacting protein alpha 1 [Source:HGNC Symbol;Acc:HGNC:9245]	PPFIA1
ENST00000262124	0.0258543	0	0.000814788	2.66373	SEH1 like nucleoporin [Source:HGNC Symbol;Acc:HGNC:30379]	SEH1L
ENST00000265351	0.0251616	0	0.00555444	2.6909	exportin 5 [Source:HGNC Symbol;Acc:HGNC:17675]	XPO5
ENST00000269142	0.0111005	0	0.000921975	3.48303	TATA-box binding protein associated factor 4b [Source:HGNC Symbol;Acc:HGNC:11538]	TAF4B
ENST00000278823	0.00349259	0	0.00501898	4.50775	metastasis associated 1 family member 2 [Source:HGNC Symbol;Acc:HGNC:7411]	MTA2
ENST00000299084	4.38217e-05	0	0.000918861	7.42744	sprouty related EVH1 domain containing 1 [Source:HGNC Symbol;Acc:HGNC:20249]	SPRED1
ENST00000309993	0.0040399	0	0.00104813	4.38498	male-specific lethal 2 homolog (Drosophila) [Source:HGNC Symbol;Acc:HGNC:25544]	MSL2
ENST00000310430	2.97324e-05	0	0.000877098	7.62278	tankyrase [Source:HGNC Symbol;Acc:HGNC:11941]	TNKS
ENST00000314607	0.000186366	0	0.0056378	6.61552	zinc finger MYM-type containing 4 [Source:HGNC Symbol;Acc:HGNC:13055]	ZMYM4
ENST00000325327	0.000552685	0	0.0318285	5.91127	lamin B2 [Source:HGNC Symbol;Acc:HGNC:6638]	LMNB2
ENST00000326279	2.53431e-05	0	1	7.70067	lin-28 homolog A [Source:HGNC Symbol;Acc:HGNC:15986]	LIN28A
ENST00000334888	1.46112e-05	0	0.000738066	7.95823	transmembrane protein 216 [Source:HGNC Symbol;Acc:HGNC:25018]	TMEM216
ENST00000339399	1.19862e-05	0	0.00661881	8.04683	acidic nuclear phosphoprotein 32 family member B [Source:HGNC Symbol;Acc:HGNC:16677]	ANP32B
ENST00000344157	0.00116552	0	0.000866105	5.37631	YTH domain containing 1 [Source:HGNC Symbol;Acc:HGNC:30626]	YTHDC1
ENST00000346618	0.000489026	0	0.000212532	5.99489	E2F transcription factor 3 [Source:HGNC Symbol;Acc:HGNC:3115]	E2F3
ENST00000352511	0.000182474	0	0.0224748	6.62835	activin A receptor type 2B [Source:HGNC Symbol;Acc:HGNC:174]	ACVR2B
ENST00000360359	0.00170431	0	0.000429215	5.08682	ankyrin repeat and sterile alpha motif domain containing 1A [Source:HGNC Symbol;Acc:HGNC:20961]	ANKS1A
ENST00000367879	0.00217121	0	0.000110817	4.89621	uridine-cytidine kinase 2 [Source:HGNC Symbol;Acc:HGNC:12562]	UCK2
ENST00000373783	1.49771e-06	0	0.00116946	8.86108	2-aminoethanethiol dioxygenase [Source:HGNC Symbol;Acc:HGNC:23506]	ADO
ENST00000374879	9.32e-05	0	0.0948686	7.02114	transmembrane protein with EGF like and two follistatin like domains 1 [Source:HGNC Symbol;Acc:HGNC:11866]	TMEFF1
ENST00000375120	1.94059e-06	0	0.000161072	8.77039	OTU deubiquitinase 3 [Source:HGNC Symbol;Acc:HGNC:29038]	OTUD3
ENST00000375847	0.0448819	0	0.000376536	2.1007	DnaJ heat shock protein family (Hsp40) member C16 [Source:HGNC Symbol;Acc:HGNC:29157]	DNAJC16
ENST00000376344	0.0244165	0	0.000362073	2.72093	chromosome 9 open reading frame 64 [Source:HGNC Symbol;Acc:HGNC:28144]	C9orf64
ENST00000379096	0.03791	0	0.00258228	2.27515	tumor protein D52 [Source:HGNC Symbol;Acc:HGNC:12005]	TPD52
ENST00000389629	1.79309e-05	0	0.00153358	7.86443	RTF1 homolog, Paf1/RNA polymerase II complex component [Source:HGNC Symbol;Acc:HGNC:28996]	RTF1
ENST00000396821	0.00124318	0	0.178445	5.32799	DEAD-box helicase 17 [Source:HGNC Symbol;Acc:HGNC:2740]	DDX17
ENST00000399537	0.0149329	0	0.000153448	3.20213	trinucleotide repeat containing 18 [Source:HGNC Symbol;Acc:HGNC:11962]	TNRC18
ENST00000419735	0.0352986	0	0.000350888	2.34837	ataxin 7 like 1 [Source:HGNC Symbol;Acc:HGNC:22210]	ATXN7L1
ENST00000433866	0.0419388	0	0.00254419	2.171	heat shock factor binding protein 1 [Source:HGNC Symbol;Acc:HGNC:5203]	HSBP1
ENST00000473989	0.000207085	0	0.000722997	6.55094	ubinuclein 2 [Source:HGNC Symbol;Acc:HGNC:21931]	UBN2
ENST00000546500	8.19665e-05	0	0.237522	7.09283	heterogeneous nuclear ribonucleoprotein A1 [Source:HGNC Symbol;Acc:HGNC:5031]	HNRNPA1

[truncated: 11 more sheets: hsa-miR-23b-3p, hsa-miR-146a-5p, hsa-miR-99b-5p, hsa-miR-142-5p, hsa-miR-302d-3p, hsa-miR-99a-5p, hsa-miR-449a, hsa-miR-30a-5p, hsa-miR-181c-5p, hsa-miR-335-5p, hsa-miR-30b-5p]
