# Supplementary material for: New Tricks with Old Dogs: Computational Identification and Experimental Validation of New miRNA–mRNA Regulation in hiPSC-CMs
Source: Biomedicines. 2022 Feb 6;10(2):391. doi: 10.3390/biomedicines10020391 (PMC8962266; doi:10.3390/biomedicines10020391)
Supplement: Supplementary file 1 [file biomedicines-10-00391-s001.zip › Table S4_Global test for beta adrenergic stress.xlsx]

## Sheet: TopCandidate
ID	Pvalue	targets
hsa-miR-191-5p	0.00128075	34
hsa-miR-503-5p	0.00144246	219
hsa-miR-140-5p	0.00217368	238
hsa-miR-370-5p	0.00325524	143
hsa-miR-296-3p	0.00431837	41
hsa-miR-208b-3p	0.00562455	67
hsa-miR-212-3p	0.00763915	92
hsa-miR-539-3p	0.0105902	223
hsa-miR-30b-5p	0.0124008	302
hsa-let-7d-5p	0.0147383	198
hsa-miR-365a-3p	0.0154812	179
hsa-miR-208a-3p	0.0158964	59
hsa-miR-1271-5p	0.016471	367
hsa-miR-34a-5p	0.0166633	87
hsa-miR-21-5p	0.0172766	194
hsa-miR-99b-5p	0.0190364	6
hsa-miR-145-5p	0.0221179	10
hsa-miR-125a-5p	0.025776	166
hsa-miR-20a-5p	0.0270542	192
hsa-miR-17-5p	0.0330968	128
hsa-let-7g-5p	0.0352179	19
hsa-miR-499a-5p	0.0377769	244
hsa-miR-99a-5p	0.0397136	17
hsa-miR-222-3p	0.043206	132
hsa-miR-148a-3p	0.0468509	348
hsa-miR-221-3p	0.0523208	122
hsa-miR-424-5p	0.0526959	113
hsa-miR-874-3p	0.0530339	134
hsa-miR-10b-5p	0.0664367	33
hsa-miR-452-5p	0.0734985	70
hsa-miR-455-5p	0.0797544	139
hsa-miR-23b-3p	0.0804396	35
hsa-miR-501-3p	0.0806874	101
hsa-miR-340-5p	0.0847979	726
hsa-miR-668-3p	0.0851945	109
hsa-miR-190a-5p	0.094646	58
hsa-miR-107	0.097987	13
hsa-miR-193b-3p	0.101024	8
hsa-miR-301b-3p	0.103049	23
hsa-miR-485-3p	0.103064	9
hsa-miR-369-3p	0.103238	324
hsa-miR-346	0.10925	75
hsa-miR-454-3p	0.110495	110
hsa-miR-381-3p	0.113744	173
hsa-miR-151a-5p	0.116803	5
hsa-miR-425-5p	0.11773	157
hsa-miR-139-5p	0.118204	220
hsa-miR-302a-3p	0.119111	71
hsa-miR-27b-3p	0.120046	59
hsa-miR-758-3p	0.139486	131
hsa-miR-485-5p	0.145692	109
hsa-miR-136-5p	0.145875	170
hsa-miR-30d-5p	0.150456	11
hsa-miR-143-3p	0.155764	99
hsa-miR-708-5p	0.157283	24
hsa-miR-130a-5p	0.158504	153
hsa-miR-100-5p	0.162084	10
hsa-miR-370-3p	0.164899	12
hsa-miR-30e-5p	0.16747	215
hsa-miR-18a-5p	0.176125	51
hsa-miR-149-5p	0.18001	240
hsa-miR-493-3p	0.183452	69
hsa-miR-19a-3p	0.18945	590
hsa-miR-92b-3p	0.193611	1
hsa-miR-186-5p	0.193804	511
hsa-miR-30a-5p	0.197486	181
hsa-miR-409-3p	0.201246	169
hsa-miR-362-5p	0.224824	67
hsa-miR-361-5p	0.229486	159
hsa-miR-93-5p	0.23051	23
hsa-miR-154-5p	0.242739	98
hsa-miR-744-5p	0.244349	12
hsa-miR-374b-5p	0.247542	152
hsa-miR-23a-3p	0.24982	285
hsa-miR-22-3p	0.257098	282
hsa-miR-187-3p	0.260876	8
hsa-miR-130a-3p	0.2623	137
hsa-miR-374a-5p	0.263417	204
hsa-miR-378a-3p	0.26534	26
hsa-miR-379-5p	0.266103	22
hsa-miR-106b-5p	0.2707	67
hsa-let-7i-5p	0.271922	12
hsa-miR-302b-3p	0.27663	9
hsa-miR-224-5p	0.279376	239
hsa-miR-490-3p	0.301224	123
hsa-miR-493-5p	0.302772	388
hsa-miR-495-3p	0.303184	251
hsa-miR-542-3p	0.31224	189
hsa-miR-129-2-3p	0.318217	25
hsa-miR-146b-5p	0.327192	9
hsa-miR-331-3p	0.331259	112
hsa-miR-655-3p	0.338894	247
hsa-miR-543	0.355151	406
hsa-miR-491-5p	0.355631	67
hsa-miR-29a-3p	0.362223	495
hsa-miR-181d-5p	0.363936	162
hsa-miR-423-3p	0.391471	7
hsa-miR-219a-1-3p	0.398446	80
hsa-miR-28-3p	0.399067	70
hsa-miR-127-3p	0.400104	9
hsa-miR-299-3p	0.404777	53
hsa-miR-532-5p	0.411291	119
hsa-miR-151a-3p	0.426221	59
hsa-miR-32-5p	0.42834	91
hsa-miR-502-3p	0.434722	5
hsa-miR-330-5p	0.45859	89
hsa-miR-193a-5p	0.483941	82
hsa-miR-330-3p	0.490321	565
hsa-miR-134-5p	0.491144	38
hsa-miR-382-3p	0.506128	140
hsa-miR-1306-5p	0.509018	137
hsa-miR-409-5p	0.526702	79
hsa-miR-199b-5p	0.532331	59
hsa-miR-184	0.534807	15
hsa-miR-342-3p	0.535343	155
hsa-miR-10a-5p	0.542077	127
hsa-miR-328-3p	0.559802	92
hsa-miR-25-3p	0.564053	75
hsa-miR-20b-5p	0.575363	44
hsa-miR-423-5p	0.581379	42
hsa-miR-205-5p	0.582724	292
hsa-let-7b-5p	0.583442	13
hsa-miR-877-5p	0.586668	65
hsa-miR-487b-3p	0.611016	7
hsa-miR-212-5p	0.621595	180
hsa-miR-98-5p	0.62619	22
hsa-miR-335-5p	0.639247	156
hsa-miR-204-5p	0.643292	312
hsa-miR-3064-5p	0.643752	154
hsa-miR-135b-5p	0.652387	51
hsa-miR-494-3p	0.659916	318
hsa-miR-34c-5p	0.66503	140
hsa-miR-652-3p	0.667644	9
hsa-miR-27a-3p	0.672855	590
hsa-miR-421	0.683003	248
hsa-miR-192-5p	0.685705	16
hsa-miR-372-3p	0.692198	135
hsa-miR-181c-5p	0.698027	92
hsa-miR-15a-5p	0.702973	98
hsa-miR-210-3p	0.721154	20
hsa-miR-28-5p	0.723824	50
hsa-miR-299-5p	0.737524	151
hsa-miR-500b-5p	0.739833	27
hsa-miR-152-3p	0.745375	36
hsa-miR-532-3p	0.750356	138
hsa-miR-185-5p	0.750486	72
hsa-miR-15b-5p	0.754347	59
hsa-miR-200b-3p	0.758384	421
hsa-miR-433-3p	0.769458	194
hsa-miR-363-3p	0.788399	138
hsa-miR-200c-3p	0.790503	25
hsa-miR-148b-3p	0.790689	21
hsa-let-7c-5p	0.829597	7
hsa-miR-760	0.844348	240
hsa-miR-302d-3p	0.858189	2
hsa-miR-182-5p	0.866382	639
hsa-miR-323a-3p	0.872379	253
hsa-miR-324-5p	0.891031	74
hsa-miR-130b-3p	0.903616	83
hsa-miR-339-5p	0.90516	92
hsa-miR-1249-3p	0.910977	3
hsa-miR-132-3p	0.919387	148
hsa-miR-133b	0.927359	5
hsa-miR-382-5p	0.928154	116
hsa-miR-215-5p	0.942367	78
hsa-miR-106a-5p	0.947676	71
hsa-miR-301a-3p	0.960931	62
hsa-miR-96-5p	0.966311	216

## Sheet: hsa-miR-191-5p
Target	Pvalue	Association	Weights	zscores	description	hgnc_symbol
ENST00000220592	0.000452379	0	0.00351327	4.35575	argonaute 2, RISC catalytic component [Source:HGNC Symbol;Acc:HGNC:3263]	AGO2
ENST00000257572	0.00114409	0	0.00981544	4.07897	harakiri, BCL2 interacting protein [Source:HGNC Symbol;Acc:HGNC:5185]	HRK
ENST00000265734	0.00117808	0	1	4.06905	cyclin dependent kinase 6 [Source:HGNC Symbol;Acc:HGNC:1777]	CDK6
ENST00000299980	0.0222802	0	0.00419259	2.56698	adaptor related protein complex 1 gamma 1 subunit [Source:HGNC Symbol;Acc:HGNC:555]	AP1G1
ENST00000311806	0.0120135	0	0.0320135	2.98062	oxidative stress responsive 1 [Source:HGNC Symbol;Acc:HGNC:8508]	OXSR1
ENST00000338745	0.00444433	0	0.00402548	3.52744	SATB homeobox 1 [Source:HGNC Symbol;Acc:HGNC:10541]	SATB1
ENST00000495880	0.000520355	0	0.00185044	4.31833	dual specificity phosphatase 7 [Source:HGNC Symbol;Acc:HGNC:3073]	DUSP7

## Sheet: hsa-miR-503-5p
Target	Pvalue	Association	Weights	zscores	description	hgnc_symbol
ENST00000259939	0.0102869	0	0.000250515	3.07517	ring finger protein 144B [Source:HGNC Symbol;Acc:HGNC:21578]	RNF144B
ENST00000264864	0.00972992	0	0.000117271	3.10822	phosphatidylinositol 4-kinase type 2 beta [Source:HGNC Symbol;Acc:HGNC:18215]	PI4K2B
ENST00000286307	0.0171533	0	0.000277723	2.74956	LSM11, U7 small nuclear RNA associated [Source:HGNC Symbol;Acc:HGNC:30860]	LSM11
ENST00000289269	0.0133818	0	0.0026221	2.91273	protocadherin alpha subfamily C, 2 [Source:HGNC Symbol;Acc:HGNC:8677]	PCDHAC2
ENST00000308683	0.00726371	0	0.0285365	3.27443	zinc finger protein 622 [Source:HGNC Symbol;Acc:HGNC:30958]	ZNF622
ENST00000320785	0.00919584	0	0.00332131	3.14128	kinesin family member 1C [Source:HGNC Symbol;Acc:HGNC:6317]	KIF1C
ENST00000322342	0.0337558	0	0.00237258	2.2534	zinc binding alcohol dehydrogenase domain containing 2 [Source:HGNC Symbol;Acc:HGNC:28697]	ZADH2
ENST00000327669	0.00245209	0	0.000139523	3.79362	family with sequence similarity 110 member C [Source:HGNC Symbol;Acc:HGNC:33340]	FAM110C
ENST00000341567	0.0395728	0	0.00460281	2.12556	transmembrane protein 248 [Source:HGNC Symbol;Acc:HGNC:25476]	TMEM248
ENST00000341776	0.00186302	0	0.000308274	3.90321	jumonji and AT-rich interaction domain containing 2 [Source:HGNC Symbol;Acc:HGNC:6196]	JARID2
ENST00000343090	0.00317632	0	0.00102975	3.68286	ubiquitination factor E4B [Source:HGNC Symbol;Acc:HGNC:12500]	UBE4B
ENST00000350498	0.000770961	0	0.000537942	4.20529	PDGFA associated protein 1 [Source:HGNC Symbol;Acc:HGNC:14634]	PDAP1
ENST00000352511	0.0101569	0	0.000544028	3.08276	activin A receptor type 2B [Source:HGNC Symbol;Acc:HGNC:174]	ACVR2B
ENST00000361368	0.0376215	0	0.00565688	2.16669	SMAD specific E3 ubiquitin protein ligase 1 [Source:HGNC Symbol;Acc:HGNC:16807]	SMURF1
ENST00000367866	0.0389117	0	0.000530314	2.13932	POU class 2 homeobox 1 [Source:HGNC Symbol;Acc:HGNC:9212]	POU2F1
ENST00000369303	0.0210013	0	0.0039766	2.60923	EPH receptor A7 [Source:HGNC Symbol;Acc:HGNC:3390]	EPHA7
ENST00000371610	0.0323866	0	0.000934867	2.28597	par-6 family cell polarity regulator beta [Source:HGNC Symbol;Acc:HGNC:16245]	PARD6B
ENST00000375256	0.0211725	0	0.00138148	2.60346	zinc finger protein 367 [Source:HGNC Symbol;Acc:HGNC:18320]	ZNF367
ENST00000381337	0.0316802	0	0.000474446	2.3032	THUMP domain containing 1 [Source:HGNC Symbol;Acc:HGNC:23807]	THUMPD1
ENST00000382554	0.0120019	0	6.08082e-05	2.98121	NYN domain and retroviral integrase containing [Source:HGNC Symbol;Acc:HGNC:20165]	NYNRIN
ENST00000392127	0.0414206	0	0.00021748	2.08806	QKI, KH domain containing RNA binding [Source:HGNC Symbol;Acc:HGNC:21100]	QKI
ENST00000399218	0.00371468	0	0.00041759	3.61211	GRB2 associated regulator of MAPK1 subtype 1 [Source:HGNC Symbol;Acc:HGNC:26136]	GAREM1
ENST00000440460	0.00490275	0	0.000193221	3.4794	DIX domain containing 1 [Source:HGNC Symbol;Acc:HGNC:23695]	DIXDC1
ENST00000519973	0.00501047	0	0.000519156	3.4686	solute carrier family 25 member 37 [Source:HGNC Symbol;Acc:HGNC:29786]	SLC25A37

## Sheet: hsa-miR-140-5p
Target	Pvalue	Association	Weights	zscores	description	hgnc_symbol
ENST00000220325	0.00149606	0	0.0475233	3.98513	EH domain containing 4 [Source:HGNC Symbol;Acc:HGNC:3245]	EHD4
ENST00000233813	0.000460823	0	0.059761	4.35089	insulin like growth factor binding protein 5 [Source:HGNC Symbol;Acc:HGNC:5474]	IGFBP5
ENST00000234739	0.00193849	0	0.000226688	3.88786	B-cell CLL/lymphoma 9 [Source:HGNC Symbol;Acc:HGNC:1008]	BCL9
ENST00000254958	0.00333197	0	0.00179338	3.66155	jagged 1 [Source:HGNC Symbol;Acc:HGNC:6188]	JAG1
ENST00000256689	0.00755826	0	0.0027916	3.25254	solute carrier family 38 member 2 [Source:HGNC Symbol;Acc:HGNC:13448]	SLC38A2
ENST00000259351	0.0135604	0	0.000302342	2.90426	Ral GEF with PH domain and SH3 binding motif 1 [Source:HGNC Symbol;Acc:HGNC:16851]	RALGPS1
ENST00000261366	0.0120151	0	0.00919843	2.98053	lamin B1 [Source:HGNC Symbol;Acc:HGNC:6637]	LMNB1
ENST00000261772	0.00198874	0	0.0184371	3.87788	alanyl-tRNA synthetase [Source:HGNC Symbol;Acc:HGNC:20]	AARS
ENST00000262464	0.038121	0	1	2.15601	fibrillin 2 [Source:HGNC Symbol;Acc:HGNC:3604]	FBN2
ENST00000268154	0.0497454	0	0.000152648	1.93392	zinc finger protein 710 [Source:HGNC Symbol;Acc:HGNC:25352]	ZNF710
ENST00000274897	0.0155716	0	0.0889241	2.81429	muscular LMNA interacting protein [Source:HGNC Symbol;Acc:HGNC:21355]	MLIP
ENST00000296043	0.0290708	0	0.00165193	2.36956	shroom family member 3 [Source:HGNC Symbol;Acc:HGNC:30422]	SHROOM3
ENST00000296137	0.0277823	0	0.00941478	2.40405	FYVE and coiled-coil domain containing 1 [Source:HGNC Symbol;Acc:HGNC:14673]	FYCO1
ENST00000296504	0.00258451	0	0.011573	3.77172	Sin3A associated protein 30 [Source:HGNC Symbol;Acc:HGNC:10532]	SAP30
ENST00000305885	0.0046603	0	0.0430157	3.50437	flap structure-specific endonuclease 1 [Source:HGNC Symbol;Acc:HGNC:3650]	FEN1
ENST00000311151	0.0335559	0	0.00585574	2.25809	dihydropyrimidinase like 2 [Source:HGNC Symbol;Acc:HGNC:3014]	DPYSL2
ENST00000311181	0.00254213	0	0.0209289	3.77864	beta-1,4-glucuronyltransferase 1 [Source:HGNC Symbol;Acc:HGNC:15685]	B4GAT1
ENST00000333503	0.0469592	0	0.00180891	1.98306	phosphoglycolate phosphatase [Source:HGNC Symbol;Acc:HGNC:8909]	PGP
ENST00000334295	0.0408036	0	0.00167826	2.10043	tubulin polyglutamylase complex subunit 2 [Source:HGNC Symbol;Acc:HGNC:24561]	TPGS2
ENST00000340553	0.00217116	0	0.000532445	3.84314	forkhead box N2 [Source:HGNC Symbol;Acc:HGNC:5281]	FOXN2
ENST00000343028	0.0369996	0	0.00318432	2.18015	transmembrane 7 superfamily member 3 [Source:HGNC Symbol;Acc:HGNC:23049]	TM7SF3
ENST00000350997	0.0300767	0	0.0982556	2.34345	fatty acid desaturase 1 [Source:HGNC Symbol;Acc:HGNC:3574]	FADS1
ENST00000358531	0.0367266	0	0.0037352	2.18612	Rho GTPase activating protein 19 [Source:HGNC Symbol;Acc:HGNC:23724]	ARHGAP19
ENST00000367142	0.0147564	0	0.125673	2.84963	nuclear casein kinase and cyclin dependent kinase substrate 1 [Source:HGNC Symbol;Acc:HGNC:29923]	NUCKS1
ENST00000367463	0.00109051	0	0.00071324	4.09504	uronyl 2-sulfotransferase [Source:HGNC Symbol;Acc:HGNC:17223]	UST
ENST00000369244	0.00888431	0	0.000608134	3.16123	F-box and leucine rich repeat protein 4 [Source:HGNC Symbol;Acc:HGNC:13601]	FBXL4
ENST00000369486	0.019121	0	0.00235465	2.6751	immunoglobulin superfamily member 3 [Source:HGNC Symbol;Acc:HGNC:5950]	IGSF3
ENST00000373886	0.00520906	0	0.00078447	3.44913	BicC family RNA binding protein 1 [Source:HGNC Symbol;Acc:HGNC:19351]	BICC1
ENST00000378623	0.00167309	0	0.000178786	3.94396	LDL receptor related protein 4 [Source:HGNC Symbol;Acc:HGNC:6696]	LRP4
ENST00000397358	0.0355363	0	9.70504e-05	2.21255	homeobox containing 1 [Source:HGNC Symbol;Acc:HGNC:26137]	HMBOX1
ENST00000566936	0.0301717	0	0.000819659	2.34102	docking protein 4 [Source:HGNC Symbol;Acc:HGNC:19868]	DOK4
ENST00000609438	0.0366165	0	0.0230187	2.18854	GPRIN family member 3 [Source:HGNC Symbol;Acc:HGNC:27733]	GPRIN3

## Sheet: hsa-miR-370-5p
Target	Pvalue	Association	Weights	zscores	description	hgnc_symbol
ENST00000216160	0.00116111	0	0.00347958	4.07397	TGF-beta activated kinase 1 (MAP3K7) binding protein 1 [Source:HGNC Symbol;Acc:HGNC:18157]	TAB1
ENST00000220597	0.00670229	0	0.000255252	3.31806	phosphoprotein membrane anchor with glycosphingolipid microdomains 1 [Source:HGNC Symbol;Acc:HGNC:30043]	PAG1
ENST00000254480	0.00230702	0	0.00121489	3.81864	SWI/SNF related, matrix associated, actin dependent regulator of chromatin subfamily c member 1 [Source:HGNC Symbol;Acc:HGNC:11104]	SMARCC1
ENST00000269593	0.0275757	0	0.0030491	2.40969	insulin like growth factor binding protein 4 [Source:HGNC Symbol;Acc:HGNC:5473]	IGFBP4
ENST00000273990	0.00834995	0	0.000441347	3.19671	DNA damage inducible transcript 4 like [Source:HGNC Symbol;Acc:HGNC:30555]	DDIT4L
ENST00000282096	0.00492752	0	7.40238e-05	3.4769	phosphodiesterase 3B [Source:HGNC Symbol;Acc:HGNC:8779]	PDE3B
ENST00000320954	0.0101285	0	0.00317913	3.08443	cartilage associated protein [Source:HGNC Symbol;Acc:HGNC:2379]	CRTAP
ENST00000336926	0.0142424	0	0.00102578	2.87268	huntingtin interacting protein 1 [Source:HGNC Symbol;Acc:HGNC:4913]	HIP1
ENST00000367021	0.0159487	0	0.0041038	2.79842	interferon regulatory factor 6 [Source:HGNC Symbol;Acc:HGNC:6121]	IRF6
ENST00000375749	0.00597123	0	0.00167016	3.37917	protein O-fucosyltransferase 1 [Source:HGNC Symbol;Acc:HGNC:14988]	POFUT1
ENST00000403729	0.000415642	0	0.0266559	4.3777	anthrax toxin receptor 2 [Source:HGNC Symbol;Acc:HGNC:21732]	ANTXR2

## Sheet: hsa-miR-296-3p
Target	Pvalue	Association	Weights	zscores	description	hgnc_symbol
ENST00000228495	0.0157717	0	0.0557894	2.80583	potassium channel tetramerization domain containing 10 [Source:HGNC Symbol;Acc:HGNC:23236]	KCTD10
ENST00000294981	0.0202071	0	0.000158855	2.63648	mitogen-activated protein kinase-activated protein kinase 2 [Source:HGNC Symbol;Acc:HGNC:6887]	MAPKAPK2
ENST00000456936	0.0169849	0	0.0237258	2.75623	transmembrane p24 trafficking protein 7 [Source:HGNC Symbol;Acc:HGNC:24253]	TMED7
ENST00000550746	0.0155136	0	0.000162221	2.81676	TBC1 domain family member 15 [Source:HGNC Symbol;Acc:HGNC:25694]	TBC1D15

## Sheet: hsa-miR-208b-3p
Target	Pvalue	Association	Weights	zscores	description	hgnc_symbol
ENST00000278947	0.00918463	0	0.0012187	3.14199	sodium voltage-gated channel beta subunit 2 [Source:HGNC Symbol;Acc:HGNC:10589]	SCN2B
ENST00000294383	0.020318	0	0.0119662	2.63263	ubiquitin specific peptidase 24 [Source:HGNC Symbol;Acc:HGNC:12623]	USP24
ENST00000305031	0.00980967	0	0.00179724	3.1034	chondroitin sulfate synthase 3 [Source:HGNC Symbol;Acc:HGNC:24293]	CHSY3
ENST00000321358	0.00265989	0	0.997663	3.75962	Y-box binding protein 1 [Source:HGNC Symbol;Acc:HGNC:8014]	YBX1
ENST00000379516	0.0457778	0	0.00399561	2.0046	sorting nexin 2 [Source:HGNC Symbol;Acc:HGNC:11173]	SNX2
ENST00000383791	0.0446115	0	0.00895182	2.0263	SH3 domain binding protein 5 [Source:HGNC Symbol;Acc:HGNC:10827]	SH3BP5

## Sheet: hsa-miR-212-3p
Target	Pvalue	Association	Weights	zscores	description	hgnc_symbol
ENST00000412716	0.00214152	0	0.000317775	3.84864	DAZ associated protein 2 [Source:HGNC Symbol;Acc:HGNC:2684]	DAZAP2
ENST00000561311	0.0337717	0	0.000258582	2.25302	talin 2 [Source:HGNC Symbol;Acc:HGNC:15447]	TLN2

## Sheet: hsa-miR-539-3p
Target	Pvalue	Association	Weights	zscores	description	hgnc_symbol
ENST00000064778	0.0152519	0	0.000889906	2.82798	family with sequence similarity 168 member A [Source:HGNC Symbol;Acc:HGNC:28999]	FAM168A
ENST00000155926	0.000217051	0	0.00213051	4.5301	tribbles pseudokinase 2 [Source:HGNC Symbol;Acc:HGNC:30809]	TRIB2
ENST00000220597	0.0107434	0	7.21222e-05	3.04907	phosphoprotein membrane anchor with glycosphingolipid microdomains 1 [Source:HGNC Symbol;Acc:HGNC:30043]	PAG1
ENST00000234875	0.0160285	0	0.0272472	2.7951	ribosomal protein L22 [Source:HGNC Symbol;Acc:HGNC:10315]	RPL22
ENST00000254958	0.0368177	0	0.000293135	2.18413	jagged 1 [Source:HGNC Symbol;Acc:HGNC:6188]	JAG1
ENST00000256646	0.0114744	0	0.00402128	3.00897	notch 2 [Source:HGNC Symbol;Acc:HGNC:7882]	NOTCH2
ENST00000265689	0.00397053	0	0.000512264	3.58112	choline kinase alpha [Source:HGNC Symbol;Acc:HGNC:1937]	CHKA
ENST00000273317	0.00354561	0	0.000256502	3.63346	LIM domains containing 1 [Source:HGNC Symbol;Acc:HGNC:6612]	LIMD1
ENST00000288235	0.000766833	0	0.000299114	4.20691	myosin IE [Source:HGNC Symbol;Acc:HGNC:7599]	MYO1E
ENST00000289269	0.0150876	0	0.00121316	2.8351	protocadherin alpha subfamily C, 2 [Source:HGNC Symbol;Acc:HGNC:8677]	PCDHAC2
ENST00000295958	0.00238345	0	0.000402157	3.80532	small integral membrane protein 14 [Source:HGNC Symbol;Acc:HGNC:27321]	SMIM14
ENST00000301463	0.00885231	0	0.000204083	3.16331	SPRY domain containing 3 [Source:HGNC Symbol;Acc:HGNC:25920]	SPRYD3
ENST00000309428	0.000513242	0	0.00218935	4.32207	family with sequence similarity 134 member C [Source:HGNC Symbol;Acc:HGNC:27258]	FAM134C
ENST00000322313	0.0341769	0	2.64719e-05	2.24359	WD repeat domain 33 [Source:HGNC Symbol;Acc:HGNC:25651]	WDR33
ENST00000322563	0.0364103	0	0.000144508	2.19308	Wnt family member 11 [Source:HGNC Symbol;Acc:HGNC:12776]	WNT11
ENST00000333129	0.0080642	0	0.000280404	3.21638	fidgetin, microtubule severing factor [Source:HGNC Symbol;Acc:HGNC:13285]	FIGN
ENST00000345097	0.0382406	0	9.77797e-05	2.15347	forkhead box N3 [Source:HGNC Symbol;Acc:HGNC:1928]	FOXN3
ENST00000345365	0.00084904	0	2.75806e-05	4.17565	RAD51 paralog D [Source:HGNC Symbol;Acc:HGNC:9823]	RAD51D
ENST00000369042	0.0138475	0	7.21636e-05	2.89082	BEN domain containing 3 [Source:HGNC Symbol;Acc:HGNC:23040]	BEND3
ENST00000373930	0.00125533	0	3.90097e-05	4.04727	multiple EGF like domains 9 [Source:HGNC Symbol;Acc:HGNC:3234]	MEGF9
ENST00000377047	0.0306679	0	9.15164e-05	2.32842	glypican 6 [Source:HGNC Symbol;Acc:HGNC:4454]	GPC6
ENST00000377801	0.0166912	0	0.00568544	2.76798	phosphatidylinositol specific phospholipase C X domain containing 3 [Source:HGNC Symbol;Acc:HGNC:31822]	PLCXD3
ENST00000395905	0.00237141	0	0.00021668	3.8074	leucine rich repeat containing 2 [Source:HGNC Symbol;Acc:HGNC:14676]	LRRC2
ENST00000397358	0.0250485	0	1.58633e-05	2.48154	homeobox containing 1 [Source:HGNC Symbol;Acc:HGNC:26137]	HMBOX1
ENST00000442253	0.00847082	0	0.00126674	3.18854	progestin and adipoQ receptor family member 8 [Source:HGNC Symbol;Acc:HGNC:15708]	PAQR8
ENST00000499676	0.00115935	0	0.0032839	4.07449	transcription factor Dp-2 [Source:HGNC Symbol;Acc:HGNC:11751]	TFDP2
ENST00000524717	0.0298494	0	7.53126e-05	2.34929	mastermind like transcriptional coactivator 2 [Source:HGNC Symbol;Acc:HGNC:16259]	MAML2
ENST00000555818	0.0198058	0	0.000256046	2.65056	signal induced proliferation associated 1 like 1 [Source:HGNC Symbol;Acc:HGNC:20284]	SIPA1L1
ENST00000607772	0.00262205	0	8.25768e-06	3.76566	CNKSR family member 3 [Source:HGNC Symbol;Acc:HGNC:23034]	CNKSR3

## Sheet: hsa-miR-30b-5p
Target	Pvalue	Association	Weights	zscores	description	hgnc_symbol
ENST00000222120	0.0324814	0	8.06268e-06	2.28368	RAB3D, member RAS oncogene family [Source:HGNC Symbol;Acc:HGNC:9779]	RAB3D
ENST00000222990	0.0173296	0	2.58573e-06	2.74263	sorting nexin 8 [Source:HGNC Symbol;Acc:HGNC:14972]	SNX8
ENST00000234310	0.0387648	0	8.5118e-05	2.1424	protein phosphatase 3 regulatory subunit B, alpha [Source:HGNC Symbol;Acc:HGNC:9317]	PPP3R1
ENST00000264864	0.02819	0	4.09794e-06	2.393	phosphatidylinositol 4-kinase type 2 beta [Source:HGNC Symbol;Acc:HGNC:18215]	PI4K2B
ENST00000273183	0.0459408	0	3.9505e-06	2.0016	SH3 and cysteine rich domain [Source:HGNC Symbol;Acc:HGNC:11353]	STAC
ENST00000285279	0.0374661	0	3.66185e-06	2.17004	vesicular, overexpressed in cancer, prosurvival protein 1 [Source:HGNC Symbol;Acc:HGNC:34518]	VOPP1
ENST00000295962	0.00881772	0	7.8329e-06	3.16556	abhydrolase domain containing 6 [Source:HGNC Symbol;Acc:HGNC:21398]	ABHD6
ENST00000300935	0.0468275	0	8.78035e-05	1.98544	RAB8A, member RAS oncogene family [Source:HGNC Symbol;Acc:HGNC:7007]	RAB8A
ENST00000323544	0.0266464	0	1.05777e-06	2.4355	pleckstrin homology domain containing O2 [Source:HGNC Symbol;Acc:HGNC:30026]	PLEKHO2
ENST00000324238	0.0225147	0	5.46886e-05	2.55943	cytokine receptor like factor 3 [Source:HGNC Symbol;Acc:HGNC:17177]	CRLF3
ENST00000327470	0.00127327	0	6.54163e-06	4.04235	Fanconi anemia complementation group F [Source:HGNC Symbol;Acc:HGNC:3587]	FANCF
ENST00000341776	0.0252262	0	1.07724e-05	2.47631	jumonji and AT-rich interaction domain containing 2 [Source:HGNC Symbol;Acc:HGNC:6196]	JARID2
ENST00000342745	0.00999766	0	1.51232e-06	3.09216	sushi domain containing 6 [Source:HGNC Symbol;Acc:HGNC:19956]	SUSD6
ENST00000355083	6.2729e-05	0	4.38941e-07	4.75501	transmembrane protein 110 [Source:HGNC Symbol;Acc:HGNC:30526]	TMEM110
ENST00000361421	0.0451906	0	1.029e-05	2.01547	thymocyte selection associated high mobility group box [Source:HGNC Symbol;Acc:HGNC:18988]	TOX
ENST00000367033	0.0217242	0	9.16165e-06	2.58511	plexin A2 [Source:HGNC Symbol;Acc:HGNC:9100]	PLXNA2
ENST00000367577	0.0100876	0	1.76775e-05	3.08684	immediate early response 5 [Source:HGNC Symbol;Acc:HGNC:5393]	IER5
ENST00000368489	0.0210692	0	8.29822e-06	2.60694	ATPase phospholipid transporting 8B2 [Source:HGNC Symbol;Acc:HGNC:13534]	ATP8B2
ENST00000368761	0.0360699	0	2.84104e-06	2.20062	TRAF3 interacting protein 2 [Source:HGNC Symbol;Acc:HGNC:1343]	TRAF3IP2
ENST00000392127	0.0208368	0	7.5997e-06	2.61481	QKI, KH domain containing RNA binding [Source:HGNC Symbol;Acc:HGNC:21100]	QKI
ENST00000400335	0.0164897	0	2.8191e-06	2.77614	kringle containing transmembrane protein 1 [Source:HGNC Symbol;Acc:HGNC:17550]	KREMEN1

[truncated: 6 more sheets: hsa-let-7d-5p, hsa-miR-365a-3p, hsa-miR-208a-3p, hsa-miR-1271-5p, hsa-miR-34a-5p, hsa-miR-21-5p]
