# Supplementary material for: New Tricks with Old Dogs: Computational Identification and Experimental Validation of New miRNA–mRNA Regulation in hiPSC-CMs
Source: Biomedicines. 2022 Feb 6;10(2):391. doi: 10.3390/biomedicines10020391 (PMC8962266; doi:10.3390/biomedicines10020391)
Supplement: Supplementary file 1 [file biomedicines-10-00391-s001.zip › Table S5_Primer sequences.xlsx]

## Sheet: Tabelle1
Table S3: Primer sequences used in this study.
	Target gene	fwd	rev
	TRIM71	TGACGGCGAGGCATAAGAAA	TGCAGGTACAGAGACTTGGC
	SLC44A1	ATACAATGATGGGAGCCCTGG	CATAACCGTCGGCTAGGTTCA
	TMEM2	ATCATAGCAGTGGCGGGAAG	GTGCTTGCGACCACAATCTG
	TLN2	CACCTGGTCTGTACTGGCTG	CAGAGATGTCGTCCCTCGTG
	DAZAP2	CGGAAGTAGCTCCGAACAGG	TGCACAAAGCTCGGACGATAG
	ANP	ACAATGCCGTGTCCAACGCAGA	CTTCATTCGGCTCACTGAGCAC
	BNP	TCTGGCTGCTTTGGGAGGAAGA	CCTTGTGGAATCAGAAGCAGGTG
	AGO2	GTCTCTGAAGGCCAGTTCCA	ATAGAGGCCTCACGGATGG
	Zeb2	AATGCACAGAGTGTGGCAAGGC	CTGCTGATGTGCGAACTGTAGG
	mTOR	CTGAACTGGAGGCTGATGG	TGGTCCCCGTTTTCTTATGG
	18S	CTGGATACCGCAGCTAGGAATA	CCGGTCCAAGAATTTCACCTCT
	Target miRNA	fwd	rev	primer type	Reference
	U6		CTCAACTGGTGTCGTGGAGTCGGCAATTCAGTTGAGAAAAATATG	reverse transcription	Wang et al 2018	doi:10.3892/mmr.2017.8297
	U6	CTCGCTTCGGCAGCACA	AACGCTTCACGAATTTGCGT	RT-qPCR	Wang et al 2018	doi:10.3892/mmr.2017.8297
	miR-99a-5p		CTCAACTGGTGTCGTGGAGTCGGCAATTCAGTTGAGCACAAGAT	reverse transcription
	miR-100-5p		CTCAACTGGTGTCGTGGAGTCGGCAATTCAGTTGAGCACAAGTT	reverse transcription
	miR-212-3p		CTCAACTGGTGTCGTGGAGTCGGCAATTCAGTTGAGGGCCGTGA	reverse transcription
	miR-132-3p		CTCAACTGGTGTCGTGGAGTCGGCAATTCAGTTGAGCGACCATG	reverse transcription
	uniR primer		CTGGTGTCGTGGAGTCGGCAATT	RT-qPCR	Wang et al 2018	doi:10.3892/mmr.2017.8297
	miR-99a-5p	CCAGCTGGAACCCGTAGATCCGATC		RT-qPCR
	miR-100-5p	CCAGCTGGAACCCGTAGATCCGAAC		RT-qPCR
	miR-212-3p	CCAGCTGGTAACAGTCTCCAGTCAC		RT-qPCR
	miR-132-3p	CCAGCTGGACCGTGGCTTTCGATTG		RT-qPCR
