# Supplementary material for: New Tricks with Old Dogs: Computational Identification and Experimental Validation of New miRNA–mRNA Regulation in hiPSC-CMs
Source: Biomedicines. 2022 Feb 6;10(2):391. doi: 10.3390/biomedicines10020391 (PMC8962266; doi:10.3390/biomedicines10020391)
Supplement: Supplementary file 1 [file biomedicines-10-00391-s001.zip › Table S6_miRNA mimics and inhibitors.xlsx]

## Sheet: Tabelle1
Table S4: miRNA mimics and inhibitors purchased from Quiagen.
	miRNA mimics
	hsa-miR-99a-5p YM00472652-ADA
	hsa-miR-212-3p YM00470107-ADA
	Negative Control YM00479902-ADA
	miRNA inhibtors
	hsa-miR-99a-5p - YI04101040-DDA
	hsa-miR-212-3p - YI04103242-DDA
	Negative Control A - YI00199006-DDA
