# Supplementary material for: New Tricks with Old Dogs: Computational Identification and Experimental Validation of New miRNA–mRNA Regulation in hiPSC-CMs
Source: Biomedicines. 2022 Feb 6;10(2):391. doi: 10.3390/biomedicines10020391 (PMC8962266; doi:10.3390/biomedicines10020391)
Supplement: Supplementary file 1 [file biomedicines-10-00391-s001.zip › Table S7_3UTR luciferase constructs.xlsx]

## Sheet: Tabelle1
Table S5: 3'UTR luciferase constructs purchased from BioCat for this study.
	Target	BioCat construct
	TMEM2	HmiT061155-MT06-GC
	DAZAP2	HmiT054348-MT06-GC
	TLN2	HmiT020277-MT06-GC
	SLC44A1	HmiT006110-MT06-GC
	TRIM71	HmiT092877-MT06-GC
